# Supplementary material for: MicroRNA‐574 regulates FAM210A expression and influences pathological cardiac remodeling
Source: EMBO Mol Med. 2020 Dec 28;13(2):e12710. doi: 10.15252/emmm.202012710 (PMC7863409; doi:10.15252/emmm.202012710)
Supplement: Supplementary file 5 — Source Data for Figure 1 [file EMMM-13-e12710-s003.zip]

Archive with 2 entries (2 files):
- Figure 1.xlsx
- __MACOSX/._Figure 1.xlsx
