# Supplementary material for: MicroRNA‐574 regulates FAM210A expression and influences pathological cardiac remodeling
Source: EMBO Mol Med. 2020 Dec 28;13(2):e12710. doi: 10.15252/emmm.202012710 (PMC7863409; doi:10.15252/emmm.202012710)
Supplement: Supplementary file 5 — Source Data for Figure 1 [file EMMM-13-e12710-s003.zip › Figure 1.xlsx]

## Sheet: Figure 1C
			miR-574-5p		miR-574-3p
			Non-failing	Heart failure	Non-failing	Heart failure
			1.01	1.15	1	1.13
			0.7	0.99	0.63	0.83
			0.73	7.54	0.63	2.55
			0.49	2.36	0.51	1.55
			0.72	6.52	0.41	4.43
			1.04	3.53	0.89	2.02
				1.26		0.84
				1.23		1.17
				1.57		1.18
				1.6		1.26
				2.33		0.93
				1.09		1.12
				1.31		0.69
				1.04		0.7
				0.9		0.48
				1.48		0.61
				0.98		0.71
		Relative expression of miR-574-5p/3p in human non-failure and heart failure samples. Each value represents an individual human sample.

## Sheet: Figure 1D
			miR-574-5p		miR-574-3p
			Veh.	ISO	Veh.	ISO
			1.15	1.69	0.92	1.37
			1.09	1.896	1.05	1.56
			0.987	2.14	1.054	1.376
			1.15	2.08	1.023	1.475
			1.17	2.23	0.86	1.55
			1.31	2.36	1	1.69
			1.15	1.57	1.06	1.269
			0.967	1.654	0.987	1.432
			1.0078	1.72	0.993	1.23
			0.875	1.81	1.1	1.37
			1.16	2.0516	1.078	1.5
			1.18	1.75	0.897	1.49
		Relative expression of miR-574-5p/3p in mice hearts with ISO or Veh infusion for one month. Each value represents an individual animal.

## Sheet: Figure 1E
			miR-574-5p		miR-574-3p
			Sham	TAC	Sham	TAC
			1.38035	2.9	1.10246	1.55468
			0.824454	2.5	0.907063	2.25296
			1.17399	2.3	1.37391	1.5
			1.32464	2.76	1.27774	1.4
			1.187	3.1	0.98	1.16269
			0.987	1.98	0.876	1.70277
			1.3	2.65	1.12	1.675
			1.145	2.98	0.876	1.986
			1.086	2.6	1	2.1
			1.32	2.4	1.1	1.76
		Relative expression of miR-574-5p/3p in mice hearts with Sham or TAC surgery for one month. Each value represents an individual animal.
