# Supplementary material for: MicroRNA‐574 regulates FAM210A expression and influences pathological cardiac remodeling
Source: EMBO Mol Med. 2020 Dec 28;13(2):e12710. doi: 10.15252/emmm.202012710 (PMC7863409; doi:10.15252/emmm.202012710)
Supplement: Supplementary file 6 — Source Data for Figure 2 [file EMMM-13-e12710-s004.zip › Figure 2.xlsx]

## Sheet: Figure 2B
			WT		KO
			Veh.	ISO	Veh.	ISO
			7.49554	7.81466	6.51899	8.55204
			6.78214	7.68	6.8326	8.63063
			7.55859	8.96833	6.7839	8.56881
			6.60092	7.53182	6.53275	8.61429
			7.91556	7.45116	8.07556	9.02727
			5.35776	7.59556	8.5426	8.4
			6.58515	7.08333	6.50463
			6.83412		7.50661
	HW/TL ratio in WT or miR-574 KO mice with Veh or ISO infusion. Each value represents an individual animal.

## Sheet: Figure 2C
						WT		KO
						Veh.	ISO	Veh.	ISO
						179	439.243	359.329	419.561
Cross section area of CMs was quantified in WT or miR-574 KO mice with Veh or ISO infusion. Each value represents a cross section area of one CM.						210	700.682	312.373	217.812
						250	225.25	123	810.04
						225	313.16	301.989	552.631
						148	223.494	455.515	730.798
						240	243.999	163.221	314.336
						220	243.793	308.912	325.597
						210	407.165	169.54	259.062
						198	380.203	208.954	462.231
						300	275.197	433.561	856.532
						270	265.951	332.106	221.559
						278	194.208	244.168	478.503
						218	135.016	135.446	740.303
						200	233.101	164.048	661.577
						150	198.391	352.097	538
						120	304.844	397.194	766.234
						167	256.447	161.826	615.378
						180	145.139	276.437	866.518
						200	246.84	320.431	835.059
						176	214.765	178.658	797.048
						200	228.866	165.046	808.972
						178	239.816	473.596	990.16
						180	302.572	425.761	847.388
						190	230.26	367.181	468.008
						195	333.717	291.296	783.617
						200	743.919	219.441	654.639
						176	433.406	236.591	676.174
						156	476.127	232.665	799.004
						230	670.875	140.793	674.835
						210	581.611	260.457	599.731
						198	578.615	356.385	564.505
						188	887.475	205.511	477.93
						190	395.231	305.347	437.026
						150	604.444	312.218	545.187
						200	641.431	162.747	534.389
						250	644.995	234.37	585.062
						252	873.424	351.219	629.378
						263	283.083	104.426	499.786
						320	254.981	321.74	513.99
						350	542.713	221.972	590.843
						200	684.771	353.699	576.901
						189	321.723	136.97	512.179
						230	398.124	290.573	634.96
						198	345.278	383.402	492.754
						230	374.362	292.201	553.761
						210	512.339	412.795	670.651
						200	465.124	369.816	642.815
						189	322.239	187.181	611.662
						197	259.94	201.758	638.624
						199	296.307	280.965	560.786
						168	358.348	283.496	724.579
						159	486.613	255.136	515.488
						439	503.195	340.423	546.785
						320.2	501.8	308.137	480.362
						300	523.445	203.927	542.605
						312	363.41	187.491	551.64
						311.2	354.267	193.699	602.162
						179.2	298.012	215.567	716.104
						200	182.454	348.894	565.637
						213	367.078	231.735	576.694
						222	185.399	155.05	692.396
						215	199.294	102.308	532.271
						213.5	209.419	225.15	431.389
						278	185.295	146.01	416.875
						276.2	137.151	132.692	161.719
						258	216.548	105.718	231.655
						300	595.094	282.773	345.235
						287.2	130.332	141.525	314.761
						256	359.639	112.804	788.061
						276	292.02	129.945	348.489
						250.89	354.938	420.027	375.141
						208.2	590.083	313.302	858.255
						200	631.771	418.012	615.897
						279.9	561.93	389.446	715.219
						290	840.157	382.523	837.488
						301	345.33	380.096	758.609
						300	173.879	209.988	832.02
						328	323.634	286.234	732.581
						310	295.429	257.874	688.198
						300	617.358	90.349	787.028
						217	377.668	187.5	616.868
						270	340.939	326.785	380.668
						231.22	712.305	391.667	646.689
						310	383.505	570.608	860.992
						167.8	298.322	385.881	812.953
						270	426.639	114.724	430.408
						213	279.105	403.393	442.029
						210.9	426.019	103.712	404.634
						200	283.806	485.477	319.668
						308.78	287.939	342.489	999.889
						300	194.335	392.08	789.5
						315	523.135	160.138	872.308
						340	525.356	304.107	783.56
						213	262.781	211.899	377.001
						312	301.473	327.353	401.225
						365	400.139	314.749	368.375
						300	449.162	138.494	408.559
						311.45	321.516	111.425	422.867
						278	711.84	161.171	358.406
						267	679.244	331.383	755.573
						200	314.491	445.391	824.733
						210	421.525	387.483	730.88
						214.2	503.815	280.965	621.218
						216	332.932	131.675	608.047
						200	868.258	319.656	576.949
						278	290.78	111.632	569.412
						250	306.019	137.202	677.834
						376	328.8	242.67	551.588
						300	227.189	390.22	562.387
						312	438.468	315.369	550.146
						311	306.897	300.803	679.849
						300	340.629	388.516	569.05
						315	378.236	406.596	547.301
						317	461.714	473.337	487.696
						320	308.912	405.821	568.471
						300	229.669	216.076	516.414
						316	630.944	146.915	751.954
						359.8	414.344	379.217	671.061
						359.329	777.858	123.755	560.007
						312.373	242.997	438.468	407.423
						300	1055	116.015	599.889
						301.989	320.534	178.348	594.776
						210	688.439	278.606	572.562
						388	309.893	134.491	489.452
						308.912	526.028	161.559	547.56
						169.54	562.343	348.481	638.882
						208.954	547.672	351.116	698.229
						433.561	579.39	312.992	789.404
						332.106	236.798	216.799	652.474
						430	478.813	439.553	539.856
						135.446	471.271	448.335	815.123
						430	464.297	452.881	755.3
						154.27	302.351	122.738	852.367
						297.194	426.019	143.351	824.877
						261.826	362.015	422.713	716.001
						176.437	332.571	203.144	896.938
						320.431	326.01	128.62	923.132
						178.658	573.036	258.253	963.782
						165.046	405.976	386.449	902
						473.596	293.931	159.105	852.204
						425.761	431.236	369.454	827.519
						367.181	313.406	219.854	833.201
						291.296	485.012	152.519	926.641
						219.441	394.766	219.459	778.041
						236.591	374.517	241.783	885.885
						232.665	452.571	280.104	898.074
						240.793	462.799	307.568	827.519
						260.457	263.091	328.128	986.043
						356.385	517.969	412.278	971.891
						105.511	433.561	187.207	950.659
						305.347	602.326	233.595	1004.07
						312.218	566.682	216.083	923.7
						262.747	292.794	215.076	1062.54
						234.37	590.238	423.178	1074.53
						151.219	465.279	103.677	950.197
						204.426	334.792	188.136	1026.75
						121.74	540.234	367.026	980.664
						221.972	355.352	193.354	956.757
						153.699	415.429	126.329	978.952
						236.97	360.827	193.028	901.745
						290.573	447.302	134.345	996.731
						383.402	283.341	165.193	622.512
						192.201	519.674	326.268	867.084
						200	409.954	146.94	903.608
						239	208.128	301.628	802.417
						300	574.224	207.431	802.623
						329	511.099	288.559	772.614
						280.965	408.042	172.459	920.232
						283.496	392.958	288.559	835.525
						255.136	495.912	348.894	908.563
						340.423	331.796	273.371	889.552
						308.137	432.838	232.227	850.703
						317	681.93	460.165	886.755
						300	373.432	231.942	840.642
						317	532.02	335.722	903.653
						215.567	337.581	369.144	961.347
						348.894	576.807	144.762	987.025
						231.735	447.87	281.688	737.285
						370	367.181	392.907	622.302
						200	309.273	314.387	967.648
						159	573.139	342.541	703.239
						287	206.32	487.078	819.358
						329	650.212	291.606	726.693
						218	555.989	330.401	784.339
						282.773	549.894	239.277	627.368
						141.525	441.465	265.209	605.361
						312.804	572.726	455.257	753.654
						229.945	338.15	228.817	726.231
						220.027	303.643	312.114	520.074
						313.302	291.761	113.336	610.928
						218.012	354.422	196.815	496.779
						189.446	416.824	380.044	439.395
						282.523	118.864	366.871	351.227
						380.096	374.362	457.272	488.722
						209.988	749.033	263.608	697.34
						286.234	807.923	216.031	799.886
						257.874	419.975	296.152	740.745
						90.349	563.273	172.158	860.214
						280.448	600.053	200.947	911.249
						257.849	610.281	303.849	957.683
						200.965	834.01	368.369	963.826
						112.278	354.835	287.112	900.915
						207.164	243.617	225.821	885.268
						314.775	297.909	363.307	757.17
						286.234	366.716	273.836	848.692
						462.851	400.759	269.859	424.003
						326.192	505.262	189.17	799.008
						228.671	332.364	346.105	456.388
						235.705	249.092	175.48	754.167
						139.416	255.963	251.52	734.798
						187.5	190.564	372.709	701.435
						326.785	533.363	119.432	808.249
						391.667	423.694	110.96	821.269
						270.608	316.505	310.1	734.389
						385.881	419.923	335.154	702.726
						114.724	303.591	250.797	700.244
						403.393	191.339	241.499	820.646
						503.712	338.77	182.085	974.411
						185.477	391.46	122.196	823.538
						342.489	409.799	153.552	821.166
						392.08	295.842	302.144	808.877
						160.138	348.275	272.493	373.282
						304.107	379.269	392.028	497.192
						211.899	517.091	231.167	329.688
						327.353	563.789	297.03	568.316
						314.749	639.571	260.509	293.946
						138.494	268.257	226.828	454.374
						111.425	503.918	136.402	430.098
						161.171	209.523	331.589	368.685
						331.383	497.255	382.317	260.734
						445.391	361.137	313.096	360.111
						387.483	382.213	319.708	438.724
						280.965	527.164	214.482	345.907
						131.675	457.633	158.382	370.389
						319.656	609.816	248.369	284.39
						111.632	576.755	138.21	393.994
						137.202	390.375	193.639	412.743
						142.67	513.578	290.315	360.369
						390.22	435.421	370.074	302.21
						315.369	388.309	345.95	455.613
						200.803	513.733	390.324	392.548
						388.516	476.023	337.995	393.012
						206.596	705.021	390.944	695
						273.337	488.37	324.047	407.423
						205.821	496.118	352.82	367.652
						316.076	435.524	307.052	270.445
						146.915	499.476	261.645	422.402
						379.217	411.865	130.875	305.412
						223.755	224.813	119.407	474.724
						238.468	247.233	120.027	384.283
						316.015	323.014	399.829	307.22
						178.348	371.107	293.414	437.432
						278.606	423.23	381.594	370.338
						134.491	344.555	267.741	297.458
						261.559	323.324	333.759	326.124
						348.481	307.362	209.704	248.906
						351.116	373.742	140.535	339.657
						312.992	404.88	383.195	295.237
						216.799	459.982	366.355	464.084
						139.553	828.844	103.522	377.104
						448.335	563.151	264.039	397.299
						452.881	708.91	124.391	563.461
						122.738	573.688	176.282	457.008
						243.351	488.825	198.486	375.141
						222.713	612.219	384.59	346.681
						303.144	701.059	360.259	327.002
						128.62	786.8	392.648	479.011
						158.253	722.804	356.281	489.755
						386.449	368.168	357.366	461.915
						159.105	275.506	367.388	394.304
						369.454	186.615	100.449	335.731
						219.854	227.368	275.076	396.421
						152.519	196.274	390.53	280.465
						219.459	422.144	367.801	314.451
						241.783	224.062	106.569	270.703
						180.104	774.403	303.901	372.92
						307.568	906.682	226.906	468.784
						328.128	599.306	245.321	558.606
						212.278	827.397	267.896	380.203
						187.207	368.633	191.907	444.715
						233.595	917.838	147.405	475.396
						216.083	750.231	129.015	229.795
						215.076	823.627	268.877	221.428
						223.178	602.664	296.359	331.651
						103.677	241.107	356.436	456.75
						188.136	579.266	396.419	249.164
						367.026	300.867	298.425	319.875
						193.354	375.141	209.109	600.701
						226.329	375.141	434.801	294.824
						293.028	433.3	357.315	284.7
						134.345	531.489	367.594	396.06
						165.193	491.821	267.552	387.228
						326.268	556.436	319.863	282.376
						246.94	222.358	320.431	496.934
						301.628	608.036	384.693	383.302
						207.431	742.38	266.604	392.341
						288.559	656.897	170.393	368.478
						222.459	591.714	266.552	495.075
						288.559	894.13	137.46	488.515
						348.894	166.161	321.826	672.444
						273.371	424.674	348.894	474.156
						232.227	664.387	238.502	440.48
						260.165	339.812	389.704	298.853
						231.942	516.562	311.701	393.942
						335.722	823.575	354.783	370.648
						369.144	613.252	167.242	477.204
						344.762	642.228	210.659	538.875
						281.688	266.003	289.902	509.899
						392.907	188.733	378.597	336.868
						314.387	770.633	345.95	435.676
						342.541	688.043	133.561	409.799
						487.078	577.303	157.633	698.786
						291.606	276.333	316.092	403.859
						330.401	465.892	299.2	484.59
						239.277	373.695	175.997	443.114
						265.209	440.221	240.079	282.118
						155.257	321.476	232.64	454.994
						228.817	677.919	340.784	558.606
						312.114	383.922	197.383	248.493
						113.336	293.326	223.573	758.133
						196.815	425.708	208.025	701.38
						380.044	404.686	61.266	568.995
						366.871	486.036	413.518	507.368
						257.272	803.07	279.673	645.339
						263.608	478.392	118.279	524.774
						216.031	586.497	280.19	369.046
						296.152	378.034	295.326	447.814
						172.158	318.842	130.634	540.166
						200.947	344.615	158.692	449.932
						303.849	183.671	238.244	760.838
						368.369	706.327	386.863	653.916
						287.112	354.377	387.792	747.818
						325.821	333.356	280.5	808.408
						363.307	507.678	256.893	615.942
						273.836	522.347	313.871	713.673
						269.859	346.165	319.036	870.496
						189.17	355.41	298.942	799.989
						346.105	624.925	371.469	723.439
						175.48	552.769	256.893	595.595
						251.52	320.391	475.094	640.277
						372.709	612.942	388.619	737.432
						119.432	440.531	432.321	346.062
						110.96	287.231	367.853	468.629
						310.1	300.609	223.78	446.316
						335.154	691.039	355.455	423.538
						250.797	612.064	263.97	233.204
						241.499	234.96	213.759	428.445
						282.085	317.809	220.681	395.44
						222.196	357.373	150.891	483.66
						253.552	446.729	247.852	294.359
						302.144	493.37	432.631	420.697
						272.493	375.399	387.586	375.038
						392.028	467.545	298.58	377.827
						231.167	427.825	421.318	377.827
						297.03	273.544	261.387	272.872
						260.509	543.162	205.907	553.699
						226.828	612.374	183.539	739.332
						236.402	368.117	326.475	455.149
						331.589	406.752	318.52	337.126
						382.317	532.883	431.34	486.346
						313.096	542.904	125.365	286.353
						319.708	661.494	253.483	493.629
						214.482	258.1	135.068	677.417
						158.382	172.721	287.164	429.581
						248.369	591.662	412.02	634.957
						438.21	708.032	379.372	792.134
						493.639	539.185	237.211	773.079
						290.315	675.027	304.934	742.549
						370.074	434.85	421.886	788.677
						345.95	346.32	232.872	746.63
						390.324	332.736	146.81	878.808
						337.995	664.593	127.284	738.775
						390.944	560.465	263.608	737.233
						324.047	400.399	401.998	630.197
						352.82	511.293	315.782	685.778
						307.052	205.003	168.585	609.334
						261.645	729.312	303.299	709.334
						430.875	529.474	302.454	709.334
						419.407	230.105	197.048	435.986
						420.027	263.265	228.946	443.785
						399.829	374.935	328.903	457.318
						293.414	577.975	423.953	404.221
						381.594	474.414	421.37	572.138
						267.741	758.133	375.24	586.859
						333.759	349.677	307.723	397.558
						309.704	266.571	375.55	357.373
						340.535	323.439	490.333	206.449
						383.195	301.28	281.533	285.578
						366.355	657.93	200.379	870.19
						103.522	396.783	332.726	240.022
						264.039	823.627	138.597	959.653
						124.391	323.542	348.584	343.066
						276.282	231.861	348.688	811.869
						398.486	562.686	334.844	820.871
						384.59	385.885	298.804	699.27
						360.259	252.057	184.082	780.83
						392.648	325.711	142.971	752.573
						356.281	462.845	367.594	824.579
						357.366	693.57	326.837	870.6
						367.388	265.073	315.42	887.545
						200.449	383.302	417.392	694.518
						275.076	396.68	723.618	784.597
						390.53	557.004	150.117	662.745
						367.801	726.471	436.247	659.856
						106.569	636.908	121.912	315.174
						303.901	423.125	424.883	182.328
						226.906	575.702	376.686	259.546
						245.321	274.163	254.862	327.002
						267.896	305.567	609.145	317.757
						191.907	674.975	581.921	298.491
						447.405	458.971	478.968	276.384
						429.015	361.299	472.769	257.997
						268.877	370.338	386.708	292.19
						296.359	295.444	436.247	185.634
						356.436	357.735	315.834	331.909
						396.419	672.806	226.966	355.462
						298.425	422.918	525.046	330.825
						209.109	306.084	569.42	364.914
						434.801	495.436	581.973	336.248
						357.315	456.801	388.774	280.31
						367.594	506.231	359.019	382.734
						467.552	429.788	488.679	500.343
						319.863	416.72	342.179	253.658
						320.431	559.122	183.987	364.191
						384.693	421.317	380.302	268.843
						266.604	346.527	406.699	465.737
						470.393	307.117	147.672	426.844
						266.552	522.605	229.927	334.75
						137.46	555.3	362.377	359.026
						321.826	481.077	455.67	525.652
						348.894	644.501	377.564	184.704
						238.502	323.232	278.589	658.085
						389.704	368.995	404.271	211.562
						311.701	254.898	320.741	160.48
						354.783	235.787	580.888	325.866
						467.242	504.734	123.255	389.965
						210.659	510.157	310.1	428.445
						289.902	287.696	408.197	372.404
						378.597	745.324	322.136	411.194
						345.95	521.985	395.438	253.245
						433.561	468.629	462.128	383.664
						457.633	304.483	263.556	389.035
						316.092	926.671	342.282	1015.9
						299.2	230.983	352.717	446.833
						175.997	221.273	175.662	1071.95
						240.079	597.499	414.809	816.779
						232.64	400.605	400.242	986.456
						340.784	366.515	352.665	260.011
						197.383	243.379	312.269	860.011
						223.573	353.706	323.789	863.985
						208.025	458.299	351.994	769.198
						61.266	461.45	210.737	887.231
						413.518	434.695	410.418	846.372
						279.673	451.946	411.452	741.978
						218.279	652.92	201.62	742.808
						280.19	518.369	406.079	877.572
						295.326	487.534	321.258	819.664
						630.634	545.228	293.983	767.087
						158.692	472.607	330.711	773.544
						238.244	590.319	305.089	745.446
						386.863	731.791	333.036	962.339
						387.792	936.381	393.268	840.539
						280.5	687.681	317.9	854.219
						256.893	312.334	382.678	476.141
						313.871	625.752	261.508	826.8
						319.036	682.981	284.633	557.469
						298.942	444.354	259.475	817.24
						371.469	446.11	114.921	968.74
						256.893	419.613	481.034	735.525
						375.094	500.188	182.557	839.546
						388.619	418.786	207.75	851.898
						432.321	420.542	286.337	945.538
						367.853	661.546	154.327	479.373
						223.78	302.313	295.912	486.707
						355.455	253.658	139.933	203.35
						263.97	398.229	422.3	331.238
						213.759	541.044	219.234	374.625
						220.681	523.431	361.602	288.832
						150.891	397.558	137.806	359.336
						247.852	579.059	369.764	180.727
						432.631	735.768	267.896	367.239
						387.586	579.266	254.981	337.798
						298.58	735.562	204.667	458.454
						421.318	833.802	284.943	294.307
						261.387	952.858	347.758	360.472
						205.907	602.87	374.155	591.559
						183.539	542.697	469.205	453.806
						326.475	424.468	398.124	480.767
						318.52	494.662	360.001	293.068
						431.34	548.482	399.364	476.894
						325.365	363.571	290.539	260.579
						253.483	488.877	167.242	431.544
						235.068	579.369	191.649	319.461
						287.164	498.587	121.447	360.886
						412.02	372.817	472.821	316.311
						379.372	775.126	238.116	384.025
						237.211	504.165	301.525	322.664
						304.934	414.912	309.118	450.81
						421.886	390.223	383.712	370.751
						232.872	474.518	172.278	425.914
						146.81	279.277	344.09	537.584
						127.284	277.779	277.917	564.39
						263.608	377.517	391.46	346.991
						401.998	462.638		139.871
						315.782	392.393		469.714
						178	507.213		513.101
						200	421.162		255.259
						216	479.425		319.823
						265	206.552		382.579
						228.946	350.09		509.692
						328.903	661.288		218.225
						423.953	444.973		511.345
						421.37	410.935		343.324
						375.24	596.672		485.623
						307.723	414.861		385.575
						375.55	477.307		424.571
						490.333	285.062		367.497
						281.533	626.423		376.329
						200.379	565.01		552.924
						332.726	390.43		453.599
						138.597	462.276		398.074
						348.584	263.42		512.843
						348.688	374.573		311.249
						334.844	426.637		649.924
						298.804	744.239		490.891
						284.082	521.21		514.805
						242.971	288.109		563.719
						367.594	920.834		318.842
						326.837	580.557		473.846
						315.42	646.98		346.836
						417.392	439.137		414.448
						223.618	421.627		337.488
						150.117	458.351		289.142
						436.247	683.084		353.344
						121.912	607.777		314.503
						424.883	534.175		323.593
						376.686	347.146		494.61
						187	315.433		369.408
						298	345.132		295.754
						281.921	393.529		195.602
						178.968	374.831		258.513
						472.769	270.393		318.325
						386.708	580.196		387.589
						218	192.865		330.102
						315.834	341.465		408.249
						169	519.712		518.731
						325.046	422.144		362.642
						369.42	837.882		325.298
						281.973	539.546		292.809
						388.774	929.77		564.132
						359.019	504.94		423.487
						488.679	458.971		377.052
						342.179	556.643		625.752
						583.987	472.813		638.665
						380.302	400.863		382.217
						406.699	351.588		345.442
						247.672	435.005		379.273
						229.927	171.378		430.459
						362.377	348.748		392.857
						455.67	580.041		508.504
						377.564	376.381		618.469
						278.589	260.321		432.474
						404.271	375.864		264.04
						320.741	428.342		395.698
						200	349.729		374.315
						123.255	489.135		207.017
						310.1	660.306		251.489
						108.197	497.864		189.559
						122.136	461.863		304.224
						195.438	324.058		204.693
						162.128	413.311		268.998
						163.556	326.124		334.027
						242.282	582.675		263.988
						252.717	307.943		121.741
						275.662	334.337		228.142
						114.809	572.758		383.56
						100.242	496.883		283.719
						252.665	596.414		289.865
						112.269	415.997		360.317
						123.789	512.584		350.607
						151.994	494.662		360.886
						211	362.745		403.343
						210	543.059		399.882
						411.452	580.919		216.624
						301.62	617.539		165.025
						406.079	584.586		186.718
						321.258	642.435		207.689
						293.983	450.707		448.227
						330.711	385.988		521.107
						305.089	507.678		384.903
						333.036	705.191		384.18
						393.268	589.08		203.04
						317.9	764.9		377.414
						382.678	511.035		357.322
						461.508	645.741		533.916
						284.633			233.772
						259.475			490.013
						214.921			333.975
						481.034			358.923
						182.557			291.002
						607.75			322.612
						286.337			142.712
						454.327			341.775
						495.912			218.69
						120			216.211
						422.3			327.674
						219.234			482.317
						361.602			378.653
						237.806			292.964
						369.764			421.266
						267.896			140.697
						254.981			185.169
						204.667			185.892
						284.943			231.087
						347.758			370.751
						374.155			290.588
						469.205			410.109
						398.124			238.473
						360.001			221.376
						399.364			301.435
						490.539			393.426
						467.242			348.851
						191.649			373.902
						121.447			377.465
						472.821			475.809
						538.116			303.708
						301.525			610.515
						309.118			399.934
						383.712			352.466
						172.278			211.821
						344.09			266.261
						277.917			318.428
						391.46			297.51
						200			268.379
						219			310.526
						220			371.112
						234			181.76
						245			293.429
						300			344.719
						321			282.479
						240			291.725
						245			241.468
						210			431.957
						251			303.656
						266			313.263
						240			321.682
						210			443.166
						208			383.044
						154			252.315
						176			294.617
						254			461.243
						256			283.977
						267			208.877
						287			263.523
						300			328.914
									267.294
									476.429
									298.594
									385.007
									333.562
									299.266
									286.87
									359.078
									298.078
									290.795
									439.188
									443.166
									208.515
									353.551
									235.322
									464.549
									294.307
									262.955
									401.432
									595.381
									713.972
									362.383
									611.186
									238.473
									137.133
									534.226
									293.584
									567.438
									398.952
									415.532
									258.668
									286.405
									339.605
									253.038
									618.572
									462.121
									539.598
									352.208
									308.666
									442.339
									258.617
									552.769
									540.631
									500.911
									541.716
									425.914
									782.409
									511.293
									625.597
									380.616
									474.156
									353.396
									613.665
									529.009
									443.424
									518.111
									494.817
									624.874
									487.327
									508.452
									498.794
									553.957
									536.241
									499.104
									545.744
									526.117
									584.896
									549.928
									545.228
									528.183
									467.08
									522.553
									332.116
									571.88
									486.966
									395.905
									280.568
									429.736
									374.47
									479.166
									237.181
									285.682
									396.111
									320.081
									395.44
									462.793
									390.482
									355.875
									381.649
									727.091
									457.576
									520.487
									350.865
									414.861
									350.349
									554.37
									349.781
									623.737
									719.86
									719.86
									642.228
									619.192
									474.983
									711.286
									424.778
									275.3
									518.163
									510.26
									482.937
									518.214
									630.142
									703.435
									579.886
									371.112
									578.543
									695.636
									326.951
									362.383
									567.025
									662.682
									458.661
									513.669
									362.797
									458.351
									476.429
									537.635
									478.908
									323.335
									454.58
									786.335
									430.666
									218.071
									459.591
									521.417
									470.127
									486.862
									285.113
									623.014
									407.785
									476.274
									415.377
									510.157
									582.881
									719.963
									571.208
									468.165
									467.132
									451.43
									278.296
									547.759
									245.6
									505.767
									215.23
									382.321
									322.715
									336.093
									335.886
									423.951
									361.299
									474.259
									742.586
									425.759
									415.584
									631.64
									577.975
									770.065
									573.998
									427.722
									385.781
									512.068
									951.101
									469.663
									324.368
									439.808
									335.473
									426.224
									524.774
									523.689
									656.536
									377.052
									332.374
									509.537
									409.437
									374.16
									466.357
									364.449
									514.599
									274.783
									493.267
									439.033
									512.688
									317.395
									458.971
									769.806
									637.58
									393.167
									489.083
									727.143
									287.025
									361.402
									485.003
									468.784
									504.94
									286.147
									715.108
									633.706
									324.936
									526.014
									503.236
									466.977
									402.878
									383.302
									476.274
									569.349
									527.873
									770.839
									296.89
									341.206
									469.766
									607.726
									307.427
									442.339
									420.542
									304.276
									353.293
									409.902
									315.691
									518.369
									391.256
									395.44
									661.701
									345.803
									320.701
									285.63
									415.326
									438.775
									462.69
									510.673
									399.469
									498.587
									651.112
									430.408
									553.647
									345.7
									474.001
									543.782
									538.72
									496.263
									389.242
									763.402
									650.286
									408.611
									587.065
									498.071
									558.864
									446.936
									476.429
									499.052
									520.28
									448.279
									190.489
									435.263
									370.906
									440.738
									499.155
									403.601
									734.994
									893.614
									412.227
									1064.42
									470.024
									470.024
									860.299
									641.247
									704.726
									740.314
									578.698
									349.884
									474.518
									358.665
									826.158
									241.985
									426.741
									342.963
									584.121
									419.561
									400.863
									355.979
									457.266
									583.14
									317.292
									263.368
									571.415
									572.81
									527.873
									592.437
									400.553
									543.73
									495.953
									175.717
									466.099
									737.68
									421.524
									478.185
									575.134
									597.86
									584.173
									459.746
									549.205
									526.375
									430.149
									598.067
									470.179
									395.337
									306.549
									450.5
									322.922
									265.796
									287.231
									389.603
									230.983
									299.318
									290.743
									285.372
									408.095
									543.627
									193.381
									265.228
									335.422
									215.488
									274.422
									339.657
									250.714
									500.24
									485.571
									482.214
									416.978
									523.225
									263.368
									581.332
									361.609
									416.307
									362.797
									284.235
									384.335
									315.433
									510.312
									447.039
									358.923
									389.035
									434.023
									355.049
									362.59
									396.06
									480.561
									355.979
									452.411
									692.898
									610.98
									424.106
									369.253
									808.441
									389.294
									485.674
									396.008
									491.201
									419.251
									361.092
									459.642
									339.657
									429.53
									452.618
									507.729
									512.533
									500.808
									581.074
									502.306
									383.973
									523.999
									715.779
									693.105
									569.091
									516.407
									415.791
									434.746
									518.111
									566.147
									640.679
									769.238
									513.514
									542.129
									398.384
									534.02
									637.425
									493.732
									429.013
									409.282
									569.762
									591.92
									535.156
									480.406
									497.038
									491.304
									577.561
									391.05
									410.987
									729.054
									434.746
									456.905
									431.131
									515.787
									618.366
									414.809
									566.56
									595.329
									742.535
									800.229
									538.72
									1001.36
									789.021
									694.448
									978.218
									810.249
									484.331
									604.42
									681.38
									548.74
									449.415
									591.714
									520.9
									843.306
									1105.59
									574.049
									868.15
									713.713
									277.882
									621.465
									759.528
									578.956
									579.627
									591.611
									507.781
									769.342
									1044.83
									607.984
									236.303
									557.779
									558.296
									311.714
									483.918
									607.519
									611.186
									681.225
									522.088
									791.706
									747.958
									403.291
									509.279
									799.351
									584.844
									687.681
									602.87
									361.092
									863.76
									648.84
									909.419
									632.931
									600
									653
									672
									533
									700
									864
									568
									760
									876
									764
									577
									400
									760
									250
									699
									300
									539
									500
									655
									739
									769
									400
									349
									567
									589
									659
									400
									150
									539
									400
									800
									439
									728
									739
									547
									400
									673
									659
									877
									400
									673
									579
									768
									573
									500
									500
									600
									768
									500
									679
									789
									839
									788

## Sheet: Figure 2D
			WT		KO
			Veh.	ISO	Veh.	ISO
			1.12	1.76	1.03	3.67
			0.98	2.1	0.862	3.54
			0.86	1.56	1.23	3.2
			0.92	1.54	1	2.33
			0.83	1.72	0.878	1.98
			0.921	1.85	0.97	3
		Fibrotic area was quantified in WT or miR-574 KO mice with Veh or ISO infusion. Each value represents an individual animal.

## Sheet: Figure 2E
		ANF	ANF	BNP	BNP	Myh6	Myh6	Myh7	Myh7	Col1a2	Col1a2	Col3a1	Col3a1
		WT	KO	WT	KO	WT	KO	WT	KO	WT	KO	WT	KO
		0.174885	6.44231	0.259893	2.35696	0.44834	0.219612	0.695053	5.88399	1.3415	1.90689	1.34997	3.39358
		1.04551	5.80126	0.929983	3.39062	0.977174	0.117502	0.452813	2.6049	1.1786	3.03517	1.1201	3.26127
		1.7796	3.76544	1.81012	4.43602	1.57449	1.3126	1.85213	4.38577	0.479895	3.00541	0.529934	2.1371
		Quantification of relative mRNA expression for RT-qPCR data in Figure 2E. Each value represents an individual animal.

## Sheet: Figure 2F
			WT		KO
			Veh.	ISO	Veh.	ISO
			0.34	0.87	0.27	1.18
			0.281	0.87	0.3	1.21
			0.35	0.7	0.35	0.98
			0.31	0.72	0.32	0.92
			0.31	0.84	0.32	1.17
			0.289	0.86	0.265	1.21
		TUNEL positive cells were quantified in in WT or miR-574 KO mice with Veh or ISO infusion. Each value represents an individual animal.
