# Supplementary material for: MicroRNA‐574 regulates FAM210A expression and influences pathological cardiac remodeling
Source: EMBO Mol Med. 2020 Dec 28;13(2):e12710. doi: 10.15252/emmm.202012710 (PMC7863409; doi:10.15252/emmm.202012710)
Supplement: Supplementary file 7 — Source Data for Figure 3 [file EMMM-13-e12710-s005.zip]

Archive with 4 entries (4 files):
- Figure 3.xlsx
- __MACOSX/._Figure 3.xlsx
- Figure 3.pptx
- __MACOSX/._Figure 3.pptx
