# Supplementary material for: MicroRNA‐574 regulates FAM210A expression and influences pathological cardiac remodeling
Source: EMBO Mol Med. 2020 Dec 28;13(2):e12710. doi: 10.15252/emmm.202012710 (PMC7863409; doi:10.15252/emmm.202012710)
Supplement: Supplementary file 7 — Source Data for Figure 3 [file EMMM-13-e12710-s005.zip › Figure 3.xlsx]

## Sheet: Figure 3B
			WT		KO
			Sham	TAC	Sham	TAC
			5.56	8.29	5.16	9.57
			5.79	10	5.6	9.44
			5.72	8.57	5.63	10.42
			7.06	9.17	6	9.88
			5.47	9.31	5.47	9.29
			5.95	9.27	5.75	11.13
			6.59	8.89	5.79	9.66
			5.88	10	5.83	9.7
		HW/TL ratio in WT or miR-574 KO mice under Sham or TAC surgeries. Each value represents an individual animal.

## Sheet: Figure 3C
						WT		KO
						Sham	TAC	Sham	TAC
						200	670	374.459	674.025
Cross section area of CMs was quantified in WT or miR-574 KO mice under Sham or TAC surgeries. Each value represents a cross section area of one CM.						257	500	412.495	1185.5
						341	690	404.31	844.759
						267	650	283.789	1100
						279	811.471	243.106	911.796
						190	884.613	540.934	1209
						180.538	801.612	180.538	1116.86
						367	914.405	405.525	993.232
						278	670.868	200	1356.58
						380	828.082	259	978.101
						500	934.124	300	526.215
						378	500	378	1199.85
						328	658	400	835.937
						289	760	359.595	980
						300	645.63	558.033	938.103
						189	577.311	429.06	658.551
						176	718.771	290	441.83
						228	705.536	201	799.984
						387	960.755	270	329.081
						300	902.456	341.135	593.046
						278	300	371.593	1018.33
						221	800	300	987
						176	679	229.188	793.447
						350	652	210	1000.32
						276	530	411.33	1098.19
						220	785.269	348.81	1029.8
						200	706.233	165.503	249.131
						187	849.248	204.365	474.08
						310	868.752	341.281	607.376
						300	537.659	485.362	474.583
						250	895.062	239.365	409.352
						224.404	763	224.404	1200
						267	573	170	768
						189	529.854	150	986
						270	751.866	120	860
						326	370.038	136	850
						180	600	176	100
						210	769	198	1100
						250	753	210	920
						258	796.809	267	950
						300	804.489	279	1000
						329	573.067	250	860
						365	867.496	320	1200
						275	652.407	200	700
						256	850.892	130	870
						178	694.484	120	921
						176	485.235	180	870
						150	498	270	980
						130	688.426	200	760
						198	861.222	219	800
						279	786	276	760
						190	668.524	250	760
						180.538	573	239	900
						367	636.128	240	970
						278	983	231	870
						380	700	129	850
						500	584.911	260	820
						378	761.439	250	870
						328	520.173	198	870
						289	487.29	150	850
						120	339.535	175	900
						122.34	447.431	180	976
						156.7	338.345	189	1000
						129	706.328	159	790
						278.7	748.567	200	600
						310	690.86	213	1108
						267.6	837.588	267	1098
						167.6	581.882	300	1000
						287.2	462.52	321	1176
						190.6	760	310	870
						230.4	680	289	987
						156.8	519.903	250	112.3
						168.4	779.124	241	1200
						217	820	220	1278
						215.6	679	250	1310
						279.3	787.723	100	1290
						210	308.653	138	1000
						250	384.857	268	1000.56
						258	756.625	170	1286.2
						300	818.659	187	679.3
						329	591.293	145	750.2
						365	484.911	145.66	890
						275	523.851	149.3	876
						256	690	100	923
						320	349.108	120	526.215
						317	774.797	120	1199.85
						254	673.445	100	835.937
						276	500	110	980
						220	450	110.54	938.103
						210	799.135	130	658.551
						231	740.238	150.7	441.83
						240	632.288	167.76	799.984
						222	1264.47	179.4	329.081
						254	616.009	129.6	593.046
						240	660.303	131.2	1018.33
						210	846.836	140.22	987
						216	735.587	150.23	793.447
						200.94	832.991	150.23	1000.32
						296.445	409.086	271.445	769.8
						260.917	904.867	160.917	874.22
						145.665	737.047	53.211	578.01
						117.982	1143.38	166.33	455.757
						538.119	724.013	136.032	642.225
						301.032	850.135	198.991	413.188
						360.436	599.784	191.812	220
						523.67	769.118	199.083	509.862
						217.798	538.832	206.124	177.683
						294.794	428.772	107.133	344.06
						392.729	530.665	107.248	538.922
						322.798	920.443	161.147	1034.06
						272.179	951.325	229.151	928.83
						85.138	691.239	167.959	691.743
						177.018	522.336	223.44	289.633
						359.289	614.657	152.638	493.968
						233.28	683.126	179.839	1002.8
						384.541	624.392	423.211	896.972
						195.298	380.53	211.972	660.711
						156.881	829.205	190.115	897.683
						210.252	1308.28	170.069	410.344
						521.399	928.069	227.523	1018.99
						275.138	469.227	318.303	466.124
						192.798	828.069	254.472	1190.99
						286.537	687.939	228.922	617.729
						290.367	602.704	189.174	823.28
						342.202	933.369	50.528	558.922
						289.794	860.249	196.56	1149.54
						183.119	1351.33	206.95	679.45
						462.064	588.318	253.303	622.959
						467.683	510.384	186.284	417.775
						140.963	571.065	127.867	1147.62
						321.743	980.206	264.45	362.798
						236.399	791.563	213.486	1048.42
						301.101	551.487	178.784	317.041
						321.491	559.708	223.05	718.303
						394.587	914.873	208.326	955.023
						586.812	665.224	143.119	706.812
						180.803	503.407	106.72	1064.17
						445.573	1043.32	295.229	678.349
						399.977	697.566	251.239	696.17
						203.693	655.652	168.349	443.096
						318.601	453.921	245.505	365.505
						256.101	893.739	276.537	681.72
						379.06	490.528	251.995	486.17
						565.803	263.44	138.303	368.119
						137.546	317.202	239.243	490.619
						126.032	656.835	212.546	667.225
						133.119	758.44	253.853	520.986
						189.495	1402.04	232.775	440.642
						349.151	216.422	162.936	452.959
						232.683	482.615	184.427	1066.22
						439.564	571.651	234.197	1145.09
						366.812	454.358	87.844	849.243
						287.11	449.381	221.927	592.385
						128.647	921.353	174.197	563.945
						184.794	458.601	207.844	1095.02
						285.367	493.83	199.656	880.321
						251.583	369.083	162.294	777.638
						266.514	157.11	173.922	766.307
						295.436	504.083	167.385	672.982
						257.661	318.624	174.702	1017.34
						206.17	370.436	335.803	979.312
						258.784	483.739	288.165	1629.95
						263.486	234.702	183.303	281.537
						289.839	321.193	204.587	506.216
						133.807	643.372	202.179	1647.87
						247.798	331.651	262.339	539.014
						214.266	498.716	211.927	699.885
						228.83	391.904	153.05	868.257
						160.665	773.693	276.17	395.367
						41.628	811.583	183.509	676.491
						149.954	453.739	279.266	1020.92
						219.954	417.477	210.436	442.225
						112.271	376.514	269.083	710.183
						172.936	109.312	188.807	1203.35
						176.95	328.303	263.532	745.757
						167.317	498.417	211.606	440.206
						263.555	301.927	188.05	243.761
						267.179	294.037	263.05	553.257
						269.633	811.651	237.064	637.431
						132.867	757.523	141.651	74.151
						307.706	400.344	212.89	133.303
						284.541	523.624	259.794	400.505
						172.317	366.72	218.899	348.257
						305.711	552.202	189.335	633.188
						201.995	429.931	157.752	370.183
						163.326	358.028	180.069	1023.85
						132.408	272.339	208.257	1249.84
						242.683	104.587	373.761	899.885
						239.106	540.321	246.032	739.748
						216.927	682.454	464.587	1228.12
						288.211	706.972	250.619	972.041
						290.963	846.537	167.454	1247.84
						241.743	307.454	227.546	855
						327.546	575.321	333.761	1103.12
						200.023	233.394	253.372	670.046
						193.601	248.028	306.009	965.688
						200.665	268.693	282.5	1326.88
						247.454	215.183	183.509	769.771
						414.931	187.087	240.252	759.06
						326.307	93.784	149.128	1139.11
						366.95	533.165	293.005	723.968
						154.381	450.894	308.807	534.404
						201.835	377.225	148.647	1040.34
						159.633	781.583	102.982	688.44
						142.638	725.092	79.931	636.881
						171.651	552.294	187.706	635.367
						169.128	443.234	144.472	628.67
						62.569	420.894	134.564	656.904
						137.202	427.844	238.991	777.362
						306.147	358.394	220.115	347.936
						295.963	214.771	288.991	701.078
						204.289	214.633	194.266	838.624
						145.849	301.239	221.376	524.61
						184.771	530.275	253.486	750.872
						191.193	447.821	158.945	506.445
						211.606	280.596	254.656	427.523
						159.427	325.229	136.995	1056.95
						144.679	332.592	262.477	665.528
						225.482	137.041	231.009	648.807
						131.216	461.307	166.651	873.67
						119.427	271.009	91.95	575.94
						377.546	102.018	103.853	764.312
						228.486	633.394	127.408	553.05
						219.083	493.853	241.193	429.151
						346.353	428.509	97.087	827.11
						298.142	272.982	155.39	598.899
						315.115	327.018	175.826	486.95
						148.647	562.454	137.706	353.165
						365.436	347.133	99.817	593.28
						404.358	512.11	131.17	830.688
						93.509	374.977	147.018	761.628
						136.124	224.679	182.477	601.193
						149.472	475.046	137.362	525.275
						132.638	235.023	54.817	682.821
						103.693	383.647	61.147	779.862
						128.257	316.972	235.183	643.44
						104.174	612.936	299.151	432.018
						330.711	149.335	117.431	673.372
						308.807	255.872	300.665	850.963
						170.069	165.872	222.11	549.404
						162.523	247.706	238.372	407.798
						241.606	594.243	195.528	219.518
						357.638	335.94	152.064	520.596
						309.037	417.385	138.555	404.197
						149.61	285.803	165.917	719.335
						125.321	217.041	179.106	349.404
						138.853	355.596	194.427	772.936
						133.349	341.606	145.94	307.133
						161.72	304.381	198.303	700.94
						214.312	316.124	186.216	1079.66
						196.674	73.761	272.615	950.505
						240.413	168.326	88.945	635.94
						123.44	270.459	267.615	705.665
						155.826	1007.57	140.573	587.339
						156.239	443.761	265.849	808.807
						410.688	475.986	182.454	898.234
						192.225	367.11	152.89	280.688
						213.532	286.628	99.656	509.908
						263.28	459.679	179.06	406.56
						364.633	634.817	140.161	906.95
						159.931	388.417	318.784	546.674
						199.197	282.844	88.463	658.532
						345.642	154.197	241.743	771.72
						156.101	258.096	114.151	1129.38
						141.284	224.312	166.812	786.927
						116.743	732.179	75.206	818.028
						136.514	461.468	127.156	1164.22
						133.05	313.968	205.183	600.917
						269.174	345.642	300.344	646.284
						269.174	329.404	207.064	1031.67
						167.867	502.179	101.995	722.454
						203.417	308.922	138.211	699.794
						131.995	95.803	221.468	612.294
						61.353	193.417	170.161	566.674
						189.495	285.894	155.046	1198.44
						163.326	994.427	203.899	765.757
						112.271	381.743	225.619	379.817
						142.683	207.385	149.197	732.683
						148.188	332.317	124.908	739.174
						188.486	332.087	155.436	969.679
						174.335	146.445	272.156	354.862
						142.202	328.555	299.128	467.248
						114.06	503.83	237.982	551.789
						171.95	139.862	180.229	615.459
						195.459	219.679	298.968	583.624
						177.844	273.463	353.349	1065.23
						144.3	407.706	291.881	655.413
						209.885	193.601	172.156	834.633
						201.078	283.853	193.945	833.486
						176.422	457.546	174.771	948.394
						176.147	313.303	248.578	797.661
						218.486	354.197	160.436	590.344
						203.28	417.156	168.165	538.188
						178.968	323.326	164.679	618.899
						257.431	158.257	201.147	886.239
						161.239	166.399	201.147	572.615
						250.482	267.592	157.018	427.294
						234.381	119.197	265.917	488.991
						262.592	361.124	140.94	387.5
						313.67	420	113.761	680.115
						213.555	383.761	188.005	253.922
						29.977	250.757	103.211	525.642
						58.211	365.528	265.665	814.151
						133.991	394.037	258.349	352.913
						158.67	691.399	121.628	643.372
						211.009	203.44	142.982	1127.34
						205.275	421.376	138.211	996.995
						94.61	393.83	107.362	730.688
						178.463	298.05	194.679	638.807
						196.078	358.417	101.032	798.234
						233.303	196.881	159.404	1123.07
						170.252	507.569	159.128	1162.09
						206.009	345.872	146.078	555.573
						168.922	296.743	165.505	963.899
						134.495	222.775	190.161	540.161
						261.95	422.385	233.44	913.578
						317.798	184.771	200.573	716.17
						278.647	191.56	136.95	269.289
						197.661	203.945	153.417	662.5
						133.853	270.459	173.073	1010.94
						259.725	321.422	245.413	567.018
						332.661	493.211	172.523	1084.88
						202.913	162.706	131.101	1285
						139.541	179.083	95.023	652.913
						338.922	154.037	142.477	841.147
						232.408	389.725	104.839	664.633
						128.142	1214.4	207.982	988.394
						261.376	389.106	369.128	919.656
						267.385	294.335	187.615	1021.28
						69.679	269.45	198.899	949.22
						184.61	1151.06	328.647	738.922
						169.381	531.766	185.826	557.385
						168.349	658.624	148.807	231.858
						180.459	663.486	222.317	1136.54
						98.142	376.445	113.417	1006.49
						110.78	408.394	132.11	594.404
						205.986	490.917	128.05	1143.28
						194.908	700.94	137.546	568.647
						150.183	697.844	183.693	842.179
						125.826	283.165	147.225	1007.11
						173.922	623.119	245.688	527.271
						166.399	279.931	93.509	775.986
						182.523	411.789	76.904	526.606
						336.147	561.124	153.188	588.739
						182.041	450.734	278.693	1241.97
						257.454	232.5	203.968	921.743
						187.706	253.899	106.904	854.977
						319.266	183.028	112.706	711.078
						204.289	105.321	91.674	1065.85
						123.119	294.128	110.482	223.165
						101.216	675.206	110.459	689.748
						237.913	868.349	90.803	881.858
						237.913	385.482	155.138	368.005
						256.766	614.679	139.197	535.367
						130.046	316.422	191.078	1049.27
						150.596	383.05	152.385	624.564
						273.119	736.537	262.523	345.619
						94.977	395.78	155.688	597.936
						207.844	388.761	164.656	574.725
						101.72	821.376	123.945	589.197
						156.766	1025.41	138.05	555.206
						182.11	268.119	232.89	881.17
						122.752	652.225	141.72	753.486
						114.014	710.023	206.193	877.248
						78.509	348.234	226.697	668.394
						173.739	430.94	118.784	579.358
						83.647	693.257	251.284	921.651
						166.881	492.179	248.693	629.954
						276.055	496.17	215.963	701.101
						97.5	925.688	71.239	469.22
						63.28	447.592	268.991	498.349
						143.028	585.298	336.124	901.858
						128.945	523.005	246.651	640.757
						262.683	336.927	216.514	241.491
						68.509	936.491	151.651	932.638
						210.413	570.963	179.45	831.972
						168.211	870.413	174.22	1109.56
						153.165	747.11	323.188	737.936
						153.853	951.858	150.298	1067.55
						159.817	563.417	147.317	811.881
						195.917	693.303	280.321	442.179
						144.358	598.578	198.028	1492.73
						173.028	787.959	184.106	921.33
						155.528	575.092	172.362	768.67
						186.422	799.495	192.844	287.248
						219.312	248.876	107.179	739.633
						102.683	674.885	110.78	640.367
						132.018	267.317	154.427	1073.65
						101.147	735.826	176.261	445.046
						68.28	647.89	224.335	1112.11
						106.239	346.583	127.523	881.376
						135.344	323.761	102.615	571.33
						66.078	482.431	104.06	800.917
						176.284	500.39	92.087	653.349
						131.743	578.509	107.064	682.913
						107.248	303.28	141.399	588.096
						130.917	582.523	123.05	1023.76
						187.523	204.197	99.564	1419.29
						285.367	636.307	273.968	939.106
						103.486	416.697	216.651	924.45
						135.573	271.284	206.124	643.876
						123.807	325.55	329.404	1043.65
						118.326	199.083	174.427	1188.97
						83.555	421.537	312.248	543.096
						216.583	267.546	192.477	620.183
						149.404	248.601	176.216	904.495
						179.472	188.922	193.096	1012.34
						174.266	498.417	251.56	736.376
						144.656	338.716	153.761	992.179
						190.138	120.55	155.39	356.17
						179.312	314.679	167.087	648.578
						236.972	427.018	200.459	970.917
						179.266	80.482	252.156	1283.44
						73.991	424.954	276.032	917.592
						117.202	352.615	31.651	807.592
						144.794	241.904	279.289	976.353
						95.619	362.5	222.477	1067.09
						113.784	347.385	215.161	818.784
						114.289	268.486	233.326	472.936
						92.729	257.798	104.633	638.991
						108.624	183.028	159.197	722.248
						127.775	140.206	156.33	902.729
						117.11	451.261	129.427	948.073
						139.197	676.376	185.023	1090.18
						101.927	271.972	131.628	1294.24
						140.39	482.913	188.211	792.018
						190.413	172.706	133.165	519.381
						108.417	173.234	218.784	259.266
						128.578	194.518	283.945	559.702
						208.578	222.339	377.362	624.151
						151.216	156.284	268.096	1030.23
						104.725	246.17	291.881	968.188
						55.252	259.358	305.298	1096.15
						211.193	124.61	336.95	779.931
						58.601	252.982	264.587	670.505
						69.45	298.303	299.427	783.601
						148.761	406.147	363.555	938.349
						134.633	405.138	311.927	807.683
						144.908	369.61	268.693	576.009
						145.252	240.55	102.5	740.413
						174.954	192.087	200.252	700.826
						180.734	310.986	152.271	704.771
						133.739	202.775	172.798	835.344
						14.541	216.995	273.83	557.339
						131.422	210.252	324.243	717.638
						209.885	201.537	156.95	902.018
						212.706	372.775	268.486	381.307
						161.927	193.372	203.578	726.514
						88.188	293.05	209.358	674.794
						109.358	126.124	155.138	714.862
						99.495	459.266	264.954	791.697
						157.11	346.743	132.959	529.541
						111.353	311.927	265.642	1432.78
						277.867	301.904	234.633	740.482
						141.124	280.986	129.541	433.532
						105.023	322.959	210.619	823.394
						292.225	265.734	159.472	435.069
						118.028	319.61	230.711	475.138
						106.261	453.761	132.156	515.39
						106.95	261.468	260.275	610.298
						124.06	344.541	180.596	616.927
						124.06	281.972	276.376	112.225
						88.899	425.573	343.555	232.156
						72.546	321.216	123.44	98.555
						120.619	335.206	126.376	238.119
						144.587	235.229	167.89	188.67
						98.739	154.495	300.963	304.885
						136.537	241.628	207.225	271.376
						116.376	58.922	141.972	402.271
						188.555	381.009	341.353	249.587
						149.931	303.005	324.725	404.771
						96.216	340.872	178.968	130.413
						153.234	393.349	213.326	371.376
						62.202	190.872	158.028	176.56
						90.963	368.807	151.009	307.179
						136.032	351.055	194.725	298.28
						104.518	379.817	143.463	580.826
						127.362	424.243	185.734	579.22
						184.243	107.477	191.812	539.633
						119.037	189.358	191.812	607.638
						159.908	298.968	219.656	562.706
						167.041	364.174	308.349	598.119
						230.069	396.353	138.394	611.789
						175.826	82.041	392.202	591.995
						117.133	274.908	392.202	508.509
						124.243	394.771	230.734	509.358
						217.11	255.229	274.06	376.124
						292.821	284.06	309.22	519.885
						134.014	351.307	480.94	559.794
						236.72	456.147	202.798	267.683
						204.679	260.413	182.569	509.151
						101.491	171.904	193.784	732.431
						164.358	382.706	228.234	706.032
						152.202	169.885	126.972	472.913
						104.839	278.234	252.018	445.046
						64.977	164.725	330.023	333.257
						182.523	221.881	260.505	266.422
						124.748	122.179	285.459	542.064
						120.069	310.803	354.954	532.867
						274.358	80.963	243.28	482.454
						230.917	304.174	318.784	493.601
						124.817	379.472	193.647	289.839
						160.459	207.064	385.436	577.202
						149.151	222.798	349.197	284.083
						128.761	223.83	365.413	429.61
						95.505	121.445	366.927	644.679
						145.505	447.179	450.069	813.005
						152.752	309.45	281.147	415.642
						311.147	542.248	202.638	775.138
						136.812	365.986	319.518	490.275
						171.904	248.83	250.55	309.885
						123.509	460.367	188.005	361.261
						64.587	188.67	275.734	525.436
						100.688	241.399	199.472	579.495
						114.748	182.156	174.312	590.688
						111.307	199.128	179.564	369.61
						94.931	318.372	194.679	267.936
						168.739	333.005	241.445	306.881
						46.56	315.321	234.45	249.748
						112.638	140.321	237.179	274.908
						115.849	306.881	107.431	449.954
						165.78	515.138	72.821	434.45
						158.349	297.041	219.908	345.436
						196.95	224.817	191.216	618.853
						84.908	228.394	290.642	396.055
						194.014	353.028	111.972	367.523
						163.486	220.436	62.317	460.94
						218.83	424.541	130.298	485.321
						159.427	205.528	209.335	253.601
						172.133	299.977	214.266	487.546
						160.321	162.248	231.239	600.596
						158.853	135.413	187.408	519.702
						158.853	101.995	277.156	384.45
						115.917	590.505	120.528	375.734
						99.243	586.514	317.431	459.22
						154.174	230.917	337.752	513.784
						119.358	226.628	232.821	596.009
						159.335	298.165	262.248	300.206
						102.248	211.491	258.303	400.986
						91.972	184.037	118.257	352.202
						78.486	315.803	449.794	419.335
						101.56	237.271	251.835	326.972
						129.564	362.798	260.138	1368.37
						150.55	246.858	286.055	907.408
						99.954	610.275	88.532	1221.31
						78.67	541.537	298.188	768.417
						74.427	214.564	197.546	685.436
						152.408	372.317	250.826	1757.48
						154.977	355.894	361.032	1323.3
						158.578	201.17	359.472	1528.53
						100.849	135.94	152.11	324.908
						71.376	280.826	142.775	498.28
						61.583	252.294	220.183	1737.89
						261.399	519.312	121.468	674.862
						133.05	372.615	157.5	1556.31
						201.674	394.014	186.376	748.05
						95.298	287.523	269.748	1043.56
						45.367	326.124	148.716	621.17
						195.688	562.5	360.528	873.67
						150.344	431.995	159.679	790.298
						238.761	213.83	248.991	765.78
						269.908	277.844	154.862	619.61
						169.541	199.151	181.904	687.156
						327.087	310.757	137.202	923.647
						147.729	396.376	224.587	222.11
						191.055	208.784	224.587	429.977
						248.119	458.853	137.087	1333.33
						130.94	274.679	71.216	1610.83
						164.495	261.422	419.633	626.376
						134.679	288.234	210.344	2214.54
						193.968	321.353	280.665	1585.83
						37.408	187.156	88.509	265.344
						87.752	319.794	217.592	1210.44
						134.633	227.385	248.968	1247.68
						212.615	221.697	47.638	1247.82
						107.523	486.078	147.959	1323.21
						102.133	288.555	273.716	1310.87
						109.266	320.482	184.45	237.913
						62.225	320.482	96.261	1716.56
						103.303	447.89	229.977	1407.64
						146.239	438.303	255.894	1556.4
						175.711	169.817	216.284	819.564
						89.243	598.394	191.491	647.798
						230.344	357.523	245.688	736.72
						201.147	432.546	132.913	627.271
						177.248	477.683	203.119	1121.4
						162.477	502.041	85.046	736.674
						195.252	401.055	216.261	1670
						201.055	374.564	176.216	1193.67
						85.94	494.656	235.688	530.826
						153.761	278.532	187.133	893.142
						146.95	734.794	222.271	676.216
						117.89	453.922	106.743	957.798
						172.959	439.404	170.252	566.95
						93.44	512.752	51.927	960.413
						93.739	427.913	182.546	272.913
						90.872	329.977	56.468	639.06
						24.885	624.037	227.271	2211.61
						45.413	570.298	227.271	361.307
						120.298	247.179	246.972	829.931
						116.032	354.014	35.757	1161.03
						235.206	195.894	109.014	1302.09
						212.729	537.431	132.454	1014.82
						135.321	605.321	162.317	1266.58
						112.271	740.872	55.482	1189.45
						124.977	1063.74	269.243	1698.58
						153.165	248.257	142.523	1331.88
						196.147	580.482	206.422	556.239
						183.234	711.239	193.67	358.165
						240.023	435.046	97.683	1612.91
						259.45	660.229	230.849	1227.2
						211.583	510.252	118.876	1186.63
						201.239	549.335	201.743	1236.86
						220.665	550.505	184.564	1325.71
						127.11	512.821	125.046	1440.07
						137.775	460.206	234.45	674.954
						161.927	550.459	178.601	1085.73
						189.472	339.885	157.087	994.908
						41.124	700.986	144.954	2000.02
						196.33	145.78	164.885	2121.33
						335	392.041	178.028	1461.65
						270.138	542.959	286.078	1094.38
						160.596	568.761	344.587	800.161
						212.982	346.583	142.867	596.904
						244.358	733.44	188.188	592.11
						271.697	539.083	176.904	312.752
						69.22	418.28	183.257	1175.02
						228.922	610	361.812	775.436
						262.087	420.344	264.289	1040.23
						207.362	496.651	347.913	1525.23
						155.252	413.096	142.638	1152.06
						192.821	463.188	245.482	646.881
						289.472	435.046	75.711	818.073
						266.193	466.422	161.927	1110.39
						161.032	405.619	218.853	1110.41
						177.018	515.619	259.954	565.826
						284.243	458.257	148.349	911.812
						141.376	888.555	185.046	1449.27
						102.225	683.922	182.661	1032.02
						153.876	589.656	251.124	916.078
						137.798	539.725	278.899	547.706
						177.638	1023.39	182.959	462.683
						155.505	354.518	173.486	973.807
						225.367	349.541	250.94	638.394
						133.784	176.193	333.349	671.651
						270.986	447.982	248.326	502.225
						104.243	276.789	299.06	949.885
						134.839	189.358	261.193	1256.12
						327.179	564.22	170.619	852.202
						180.55	531.284	305.963	281.651
						131.239	541.055	249.587	401.009
						125.115	465.528	272.638	419.908
						214.083	105.298	192.959	549.289
						159.243	344.106	255.436	1015.99
						112.064	418.028	79.564	423.555
						282.041	479.908	59.518	343.83
						264.404	410.39	168.968	519.083
						127.661	317.202	176.812	446.491
						248.165	361.972	76.399	622.317
						309.771	321.009	226.881	552.133
						174.289	283.372	219.725	698.716
						135.138	158.142	121.078	830.298
						119.518	485.849	130.849	791.835
						135.894	533.899	156.835	698.67
						203.532	264.427	178.349	1344.4
						134.679	179.954	181.216	297.959
						260.252	545.803	92.615	815.39
						149.885	378.876	147.454	429.885
						181.56	343.968	83.372	999.564
						80	422.5	159.243	701.284
						260.803	656.628	199.885	966.261
						123.647	668.578	205.642	868.188
						241.284	316.537	226.674	716.972
						276.193	530.619	236.33	510.459
						133.486	368.372	129.541	679.977
						328.028	429.014	82.271	629.243
						308.739	324.61	151.881	1205.89
						189.908	985.39	201.514	1386.86
						162.661	156.055	262.5	1555.94
						216.789	287.592	225.252	667.064
						218.165	95.642	198.899	471.812
						208.394	554.381	114.748	557.408
						210.894	158.463	137.798	730.046
						192.775	119.472	161.583	574.633
						44.358	305.206	132.592	394.725
						152.89	525.619	284.151	725.115
						198.601	236.307	67.615	557.408
						129.977	337.431	193.211	535.183
						170.229	368.372	162.408	596.101
						140.573	531.261	192.362	300.619
						169.862	243.05	206.124	451.628
						175.206	503.303	155.734	464.748
						154.106	597.959	206.858	658.945
						123.165	664.725	271.95	585.229
						184.106	373.211	193.28	327.064
						192.959	556.032	81.651	271.078
						174.45	378.211	130.367	347.982
						98.326	371.743	77.706	262.431
						109.014	854.839	175.573	480.963
						209.266	279.45	214.06	418.394
						146.491	286.055	87.064	363.968
						200.849	353.647	163.257	522.431
						125.505	439.748	137.179	276.124
						97.821	640.115	106.72	463.44
						116.307	399.564	111.972	321.216
						146.445	298.647	90.183	558.028
						145.39	175.78	114.61	572.638
						43.922	201.422	216.628	617.661
						124.885	329.587	93.509	738.899
						254.472	114.633	205.092	771.995
						132.477	540.183	275.206	643.67
						206.239	330.642	156.33	887.775
						177.5	358.647	175.94	823.739
						178.601	347.202	128.073	655
						216.078	512.408	295.642	226.445
						233.968	476.284	87.936	146.606
						134.748	552.156	214.472	108.601
						107.592	585.206	170.023	626.995
						150.917	471.009	178.693	237.615
						237.89	270.528	169.335	252.638
						60.482	756.032	76.904	292.202
						219.427	514.518	128.922	381.514
						170.596	206.972	129.381	296.674
						191.124	486.261	170.573	293.945
						153.486	440.046	279.128	498.257
						236.101	268.073	82.89	430.986
						265.894	378.096	180.046	229.243
						293.693	328.372	109.472	456.812
						162.202	522.936	120.826	541.032
						123.739	236.972	219.862	535.528
						171.835	215.711	83.486	529.931
						235.138	137.959	72.362	633.326
						115.711	400.459	128.601	604.128
						140.39	268.945	186.445	670.436
						169.083	268.945	303.601	778.532
						172.294	344.128	137.821	407.913
						254.083	178.44	195.069	673.005
						200.367	337.798	153.739	705.436
						241.078	323.463	137.11	472.087
						173.761	176.995	186.674	386.239
						138.876	278.349	120.872	633.119
						155.183	464.931	195.046	453.532
						217.431	310.573	214.748	475.436
						111.927	470.917	152.087	481.743
						240.55	312.844	114.862	313.693
						74.633	335.505	177.362	469.587
						196.766	895.573	171.606	379.679
						201.468	683.417	158.28	391.101
						202.431	557.936	196.216	600.917
						167.546	329.725	166.858	553.119
						84.702	372.202	219.817	529.541
						194.197	479.794	92.959	577.798
						252.661	362.202	252.89	416.72
						89.106	251.422	211.239	317.431
						263.165	442.454	176.858	384.427
						86.606	554.61	77.11	535.596
						157.179	107.454	209.954	404.518
						162.362	310.872	113.119	296.514
						115.894	403.05	123.028	348.165
						134.495	409.404	87.156	357.133
						101.216	188.234	149.977	468.28
						183.853	773.028	86.789	482.775
						245.161	398.349	107.179	338.05
						32.936	543.739	149.037	449.243
						137.339	639.404	86.606	625.115
						168.211	332.248	105.803	557.89
						156.858	158.349	186.445	824.289
						112.225	377.546	162.225	493.67
						83.463	520.94	218.486	560.482
						96.743	310.505	231.101	477.454
						106.812	277.821	167.592	318.968
						93.853	261.72	182.431	1423.9
						130.757	587.179	125.757	846.697
						142.385	701.72	113.647	554.817
						78.555	280.872	103.693	670.573
						184.587	168.945	215.046	290.642
						269.702	762.087	127.546	789.266
						158.624	331.422	172.89	864.931
						189.289	442.156	132.523	683.853
						162.11	437.867	154.839	661.009
						141.239	450.849	163.784	728.578
						169.427	410.459	214.472	788.968
						179.358	462.615	265.734	953.601
						156.789	201.101	184.954	555.803
						52.041	285.069	207.683	792.339
						89.495	266.674	162.661	1145.09
						166.491	238.761	141.193	486.95
						209.908	340.711	163.096	407.523
						326.789	480.115	115.229	485.252
						160.849	167.913	121.606	1031.1
						284.266	246.72	107.729	361.606
						226.216	209.862	131.995	484.312
						206.124	397.225	111.009	776.101
						216.95	142.339	204.862	536.17
						92.615	205.275	116.904	1095.78
						139.977	312.018	129.197	686.307
						78.601	350.711	139.541	1025.64
						127.156	220.757	132.982	727.683
						91.491	223.142	149.335	358.739
						136.284	175.986	142.569	1022.57
						217.202	81.399	172.569	838.303
						107.913	315.55	118.257	1136.19
						96.239	163.073	127.064	390.573
						97.913	386.858	110.482	746.835
						80.78	189.289	97.638	714.197
						130.619	395.573	121.078	1140.39
						108.211	238.44	170.619	1008.92
						139.885	448.349	263.349	890.023
						152.339	603.28	188.807	614.839
						133.624	453.463	149.518	503.991
						110.986	533.28	144.335	485.413
						88.555	272.087	222.271	560.183
						102.018	388.716	146.56	1330.48
						79.45	656.606	298.005	627.775
						104.243	315.642	135.894	861.261
						114.312	335.252	216.881	853.968
						100.826	263.716	95.138	771.743
						204.106	383.028	245.917	621.743
						150.94	629.725	97.546	252.064
						173.624	558.624	86.583	495.161
						67.683	422.5	145.275	839.289
						93.968	283.67	177.752	636.651
						124.174	156.651	88.142	942.041
						177.959	179.404	157.706	1273.1
						133.739	620.115	329.128	741.216
						178.67	432.294	224.197	892.913
						65.94	222.294	178.945	844.266
						166.468	162.546	183.716	903.417
						109.381	358.922	168.44	1121.35
						311.881	423.119	165.367	735.046
						184.427	714.977	142.798	764.014
						220.78	424.22	198.028	1174.72
						177.821	606.881	207.018	855.757
						70.092	533.119	170.459	604.61
						181.032	425.734	187.408	385.55
						66.147	310.275	183.234	685.528
						83.372	292.087	186.904	794.839
						102.729	578.647	123.532	774.794
						332.317	287.546	93.532	349.243
						126.514	307.913	174.289	627.5
						128.073	263.876	212.179	763.899
						291.124	379.794	115.229	693.372
						196.009	308.601	101.743	887.683
						206.697	270.688	227.546	952.913
						38.486	409.358	157.913	840.665
						93.922	510.321	128.142	1021.49
						292.362	334.335	162.752	876.032
						157.362	514.702	190.482	823.142
						114.61	73.899	203.601	1121.31
						170.275	535.803	295.183	527.752
						170.344	480.872	270.894	778.005
						169.151	230.505	157.706	559.266
						117.362	497.5	159.587	991.491
						139.472	330.046	169.633	574.128
						139.014	524.518	201.032	861.147
						182.202	544.679	278.761	816.514
						253.417	692.408	281.055	895.642
						147.638	485.642	146.972	774.335
						267.362	284.45	170.619	542.477
						206.583	322.294	121.927	748.119
						132.729	383.096	164.862	748.119
						166.927	247.248	145.757	782.523
						197.225	292.385	102.752	714.312
						141.101	338.05	109.564	997.133
						114.312	378.991	132.592	881.651
						120.688	206.789	144.266	821.858
						162.638	296.881	157.913	1406.88
						145.138	299.908	159.335	749.564
						183.394	687.959	119.427	1226.47
						189.885	584.587	174.106	792.592
						168.28	587.156	221.95	615.573
						171.95	250.436	159.472	287.982
						337.959	204.885	224.862	867.5
						218.945	274.151	173.555	525.94
						162.683	401.606	137.041	487.89
						138.394	439.931	161.33	854.518
						226.812	164.404	262.339	608.899
						50.183	351.514	213.028	1047.8
						254.908	283.326	161.009	1051.28
						328.922	275.803	115	549.427
						156.835	434.564	317.775	844.289
						289.45	118.899	131.078	792.362
						369.725	449.954		800.528
						264.243	607.959		996.812
						246.606	311.078		1182.09
						194.908	381.216		693.761
						97.592	477.294		1066.06
						225.229	285.092		756.193
						236.147	285		757.179
						425.963	271.445		616.101
						100.321	460.642		665.413
						239.656	355.092		853.853
						194.541	437.936		517.064
						90.917	443.784		367.179
						281.422	306.904		593.096
						136.743	496.95		537.798
						180.023	388.44		743.372
						247.592	409.472		248.601
							512.661		1006.17
							248.073		710.917
							475.229		579.541
							423.647		943.647
							394.014		557.11
							255.344		731.399
							131.239		382.202
							395.642		688.509
							383.716		795.092
							458.165		737.064
							352.936		958.073
							483.005		1378.42
							381.101		782.546
							359.541		852.844
							306.56		953.876
							541.239		908.211
							153.67		977.546
							267.431		714.174
							329.862		1277.52
							288.073		581.284
							348.739		1201.63
							257.156		1135.16
							293.899		944.817
							302.752		936.261
							247.133		667.982
							385.367		686.307
							232.477		943.578
							353.876		1139.59
							180.94		1027.04
							364.862		260.94
							701.032		522.844
							153.899		701.904
							434.472		486.95
							357.752		614.083
							395.298		1129.13
									1437.04
									925.023
									1147.36
									1350.64
									620.573
									855.023
									1056.44
									622.11
									956.147
									749.335
									707.638
									1214.06
									472.11
									1311.95
									1251.01

## Sheet: Figure 3D
			WT		KO
			Sham	TAC	Sham	TAC
			0.85	2.87	0.98	4.7
			0.87	3.21	1	5.2
			0.987	2.978	1.12	5.54
			1	3.1	0.986	6
			0.9	4	0.8325	4.1
			0.876	3.54	1	5
			1	3.23	1.1	4.3
			0.86	3.76	0.89	5
		Fibrotic area was quantified in WT or miR-574 KO mice under Sham or TAC surgeries. Each value represents an individual animal.

## Sheet: Figure 3E
		WT-Sham				WT-TAC				KO-Sham				KO-TAC
	ANF	1.059	0.779	0.792	0.848	3.204	2.694	1.925	3.051	1.062	1.181	0.837	0.938	8.204	6.694	5.925	6.051
	BNP	0.873	0.632	0.563	0.974	2.67	3.17	3.3	2.89	0.776	1.2	0.63	0.58	3.6	3.332	4.24	5
	Myh6	1.307	1.23	0.98	0.99	0.763	0.632	0.544	0.421	1.1	1.267	1.45	1.26	0.322	0.432	0.413	0.118
	Myh7	1.003	0.421	0.623	1.21	2.56	2	2.8	3.2	0.983	0.76	0.884	1.3	5.2	4.45	3.28	4.1
	Col1a1	0.875242	1.14254	0.891444	0.737651	2.6772	3.542	1.8973	3.27	0.737651	0.914284	1.23	0.986	5.386	3.45218	4.3467	4.6733
	Col3a1	0.90125	1.10957	0.404165	0.370293	1.88111	2.65441	3.30001	3.29143	0.748617	0.678063	1.45544	0.765	4.81979	3.16457	3.93111	5.2133
		Relative gene expression of fetal cardiac genes in WT or miR-574 KO mice under Sham or TAC surgeries. Each value represents an individual animal.

## Sheet: Figure 3F
			WT		KO
			Sham	TAC	Sham	TAC
			45.29	37	47	24
			48.02	35	48	27
			47.83	33	46	26
			45.85	30	45	34
			46.63	36	46	33
			46.55	32	47	26
			48.04	34	48	27
			47.25	35	47	23
		Fractional shortening (FS%) in WT or miR-574 KO mice under Sham or TAC surgeries. Each value represents an individual animal.
