# Supplementary material for: MicroRNA‐574 regulates FAM210A expression and influences pathological cardiac remodeling
Source: EMBO Mol Med. 2020 Dec 28;13(2):e12710. doi: 10.15252/emmm.202012710 (PMC7863409; doi:10.15252/emmm.202012710)
Supplement: Supplementary file 8 — Source Data for Figure 4 [file EMMM-13-e12710-s006.zip › Figure 4.xlsx]

## Sheet: Figure 4A
			Sham	TAC
			Ctrl-miR	Ctrl-miR	miR-574-3p	miR-574-5p	miR-574-5p&3p
			5.55556	8.29167	7.45	8.68182	7.25389
			5.78947	10	7.71739	8.65801	5.80087
			5.72222	8.57143	6.83182	8.58369	6.49565
			7.05556	9.16667	6.62338	9.09091	7.38095
			5.47368	9.31174	7.5	6.66667
			5.94737
			6.58824
			5.875
			5
			5.3
		HW/TL ratio in therapeutic treatment of the TAC mode using miRNA mimics. Each value represents an individual animal.

## Sheet: Figure 4B
						Sham	TAC
						Ctrl-miR	Ctrl-miR	miR-574-3p	miR-574-5p	miR-574-5p&3p
						217.956	873.397	279.34	600	1190.97
Cross section area of CMs was quantified in therapeutic treatment of the TAC mode using miRNA mimics. Each value represents a cross section area of one CM.						231.422	953.472	323.039	334.181	820.065
						139.751	1141.49	309.951	691.239	701.46
						280.26	1102.97	413.791	196.701	859.762
						147.81	811.471	490.968	376.744	251.595
						171.823	884.613	394.159	560.736	739.805
						114.981	801.612	261.06	368.848	485.343
						320.552	914.405	381.179	733.964	515.63
						141.157	670.868	327.961	312.331	574.905
						87.723	828.082	419.308	760	281.449
						202.975	934.124	495.727	962.52	647.918
						188.264	1117.17	339.859	570.687	796.593
						219.957	976	468.578	449.54	845.214
						166.901	879	301.136	474.31	779.773
						138.994	645.63	567.334	742.996	836.019
						220.498	577.311	435.479	299.405	412.71
						195.187	718.771	243.104	495.782	319.2
						247.539	705.536	449.432	837.534	781.72
						172.039	960.755	424.986	833.478	914.278
						352.461	902.456	357.653	548.837	571.39
						345.43	1003.62	639.21	798.053	313.25
						95.565	1090	406.598	638.507	354.949
						302.217	990	341.32	567.442	499.027
						137.317	861.411	465.062	608.707	445.538
						137.209	724.826	608.437	530.773	598.107
						316.604	785.269	435.641	338.345	490.157
						372.958	706.233	412.926	797.62	337.75
						269.064	849.248	420.552	967.82	466.468
						204.435	868.752	279.448	986.425	338.994
						203.029	537.659	323.148	806.598	272.363
						158.085	895.062	365.819	840.887	330.665
						163.007	748.513	464.305	795.295	641.049
						210.654	529.854	586.858	286.155	805.138
						187.669	751.866	480.692	808.167	424.446
						424.392	370.038	545.754	318.929	316.82
						536.452	1013.14	435.1	900.973	367.712
						221.201	899.567	368.307	748.783	586.641
						298.432	1333.8	422.066	970.795	602.866
						316.225	796.809	778.583	526.501	280.314
						336.452	804.489	614.602	522.823	293.24
						150.406	573.067	465.873	265.387	472.58
						373.175	867.496	604.867	229.043	493.402
						321.471	652.407	573.012	466.631	388.21
						346.89	850.892	280.909	482.423	345.646
						361.547	694.484	322.877	405.625	401.406
						391.833	485.235	496.322	643.807	342.293
						265.495	852.19	351.379	782.261	204.002
						348.296	688.426	328.069	611.844	292.591
						350.73	861.222	376.095	999.621	283.829
						290.265	956.247	350.514	708.87	256.301
						225.257	668.524	503.624	315.792	356.301
						239.319	1140.83	445.214	713.088	258.897
						313.25	636.128	598.161	226.284	240.617
						363.169	1202.43	176.961	512.006	126.933
						324.932	930.503	414.224	361.979	291.401
						234.776	584.911	421.309	538.399	309.573
						302.434	761.439	393.889	495.078	363.981
						309.194	520.173	380.314	700.216	262.25
						202.326	487.29	430.557	400.27	299.459
						175.663	339.535	316.928	355.976	227.15
						334.018	447.431	376.798	375.879	293.943
						324.175	338.345	511.141	558.41	245.484
						190.157	706.328	597.512	735.695	405.895
						328.989	748.567	396.106	318.334	184.316
						320.768	690.86	535.154	478.853	311.952
						335.587	837.588	626.447	408.275	305.625
						166.739	581.882	419.524	284.857	256.625
						313.845	462.52	540.184	477.123	297.404
						209.573	876	495.565	720.606	242.293
						296.431	985.506	506.814	604.002	461.33
						277.285	519.903	414.548	510.763	447.161
						203.624	779.124	415.089	423.148	273.716
						219.632	727.528	394.862	594.159	330.936
						254.191	987	667.766	295.619	393.726
						293.889	787.723	535.208	660.844	289.886
						252.353	308.653	405.516	717.144	128.231
						197.783	384.857	463.764	787.074	421.092
						234.776	756.625	583.937	725.96	301.731
						371.985	818.659	595.295	515.955	286.101
						444.078	591.293	553.597	572.472	342.888
						398.378	484.911	643.321	626.393	235.695
						473.607	523.851	518.551	471.498	375.446
						528.772	944.727	509.302	495.782	305.841
						428.556	349.108	365.549	628.664	253.056
						507.193	774.797	484.424	798.702	223.634
						261.709	673.445	396.268	576.961	238.886
						182.261	784	402.055	527.366	326.393
						128.502	1057.71	801.244	643.213	291.996
						279.773	799.135	570.633	449.648	510.6
						270.525	740.238	435.425	638.345	269.605
						310.871	876	548.296	608.112	328.34
						239.373	844.673	536.723	436.29	286.587
						181.179	710.6	675.825	642.834	228.394
						340.671	859.383	617.577	582.802	278.042
						391.022	807.085	560.141	548.459	282.477
						137.75	854.84	605.679	581.017	233.694
						343.158	431.314	587.453	266.198	371.444
						268.415	801.568	477.61	178.637	286.047
						253.272	870.525	823.039	594.754	265.062
						341.103	893.726	674.04	323.472	326.717
						147.647	722.499	802.109	600.379	181.341
						179.557	763	1012.06	350.568	270.416
						213.034	493.077	907.355	319.578	83.018
						304.327	876	630.719	492.374	169.01
						421.417	368.415	527.096	328.502	418.118
						176.69	421.147	801.46	594.484	301.244
						235.262	481.936	945.322	499.135	148.783
						714.494	576.852	775.717	801.352	420.389
						155.381	868.469	515.9	324.067	302.92
						324.5	582.531	892.374	325.852	180.855
						311.357	654	502.92	320.66	317.361
						314.602	891.833	577.718	523.526	129.584
						192.915	885.019	785.235	286.047	358.14
						163.656	550.406	455.706	456.787	749.486
						146.674	1063.39	976.041	458.194	323.797
						260.195	632.125	1005.08	327.961	348.296
						243.699	920.93	910.492	434.884	220.011
						254.57	950.297	1100	264.089	184.208
						378.745	656.03	722.985	284.316	364.305
						281.504	819.037	1088.37	503.894	403.137
						210.438	632.288	789.778	577.285	334.343
						379.665	964.467	824.77	487.885	372.363
						241.266	616.009	971.823	494.105	495.727
						372.688	660.303	1014.28	274.527	251.704
						452.461	846.836	1033.59	339.913	503.245
						234.83	735.587	1099.4	441.374	589.67
						360.79	832.991	1133.48	392.212	383.342
						535.965	409.086	1178.53	390.806	521.579
						455.814	904.867	1024.88	208.491	293.889
						325.203	737.047	645.863	519.091	133.099
						393.023	843.375	839.805		343.591
						398.918	724.013	1033.37		365.495
						467.496	850.135	757.274		497.242
						304.543	599.784	869.876		290.211
						239.048	769.118	1015.09		328.123
						277.934	538.832	530.449		365.387
						183.721	428.772	946.62		330.233
						255.489	530.665	572.634		415.846
						300.919	920.443	561.925		313.683
						203.948	951.325	796.431		236.128
						457.436	691.239	334.83		212.061
						454.137	522.336	619.686		348.945
						265.387	614.657	569.659		193.997
						448.675	683.126	963.764		248.296
						465.387	624.392	639.859		321.741
						483.18	380.53	795.673		405.138
						442.618	829.205	469.713		385.235
						456.896	708.275	383.451		236.506
						299.784	928.069	589.129		458.734
						322.336	469.227	304.273		484.154
						337.75	828.069	394.213		215.468
						243.862	687.939	478.042		474.256
						377.934	602.704	652.136		293.186
						331.422	933.369	546.566		530.503
						284.803	860.249	451.271		247.539
						224.446	750	625.095		371.714
						230.882	588.318	886.966		476.149
						242.077	510.384	473.121		408.275
						310.654	571.065	633.045		475.608
						261.817	980.206	1046.08		353.218
						188.967	791.563	684.316		298.54
						192.05	551.487	730.341		383.126
						154.516	559.708	344.943		482.315
						231.314	914.873	849.703		518.875
						219.524	665.224	707.734		385.073
						274.473	503.407	687.561		326.068
						262.088	1043.32	556.517		243.916
						212.655	697.566	523.797		324.5
						511.195	655.652	651.217		279.881
						449.324	453.921	195.349		299.189
						433.748		274.689		338.994
						332.017		571.12		331.963
						365.765		434.992		384.316
						436.29		351.001		190.427
						273.878		560.032		204.273
						258.248		759.816		465.387
						413.629		551.595
						185.992		587.074
						190.644		267.442
						241.536		461.276
						346.728		597.188
						319.254		467.712
						331.531		598.81
						359.329		474.689
						273.878		452.136
						315.035		452.19
						310.005		408.707
						181.612		420.768
						333.532		734.613
						201.082		489.616
						274.743		410.114
						252.948		502.866
						318.118		698.215
						227.312		365.333
						260.736		396.755
						269.443		583.721
						255.868		372.472
						259.005		445.105
						413.088		782.207
						233.802		783.288
						294.538		790.752
						392.266		798.54
						325.419		550.676
						368.524		462.466
						352.353		607.085
						405.192		668.307
						316.874		415.035
						301.839		725.906
						342.185		405.841
						332.774		669.227
						360.681		635.425
						406.22		663.548
						316.171		509.032
						255.489		557.274
						382.098		518.388
						204.381		524.067
						302.434		707.139
						571.823		734.181
						352.299		372.039
						336.993		527.582
						265.873		715.522
						208.221		761.168
						199.838		331.693
						336.128		594.7
						254.57
						212.115
						243.104
						216.117
						151.92
						196.755
						426.771
						337.534
						257.112
						157.653
						159.005
						403.786
						246.241
						336.723
						401.839
						118.064
						352.244
						464.089
						391.293
						300.919
						266.036
						199.189
						210.708
						254.3
						258.518
						360.032
						352.731
						355.057
						336.29
						354.84
						350.622
						328.556
						353.542
						367.334
						318.659
						460.627
						345.105
						204.056
						251.109
						398.107
						314.657
						216.82
						340.887
						412.115
						277.61
						184.532
						286.263

## Sheet: Figure 4C
			Sham	TAC
			Ctrl-miR	Ctrl-miR	miR-574-3p	miR-574-5p	miR-574-5p&3p
			1.388	5.876	2.876	4.22	2.998
			0.902	5.342	2.345	3.786	3.12
			1.773	4.987	1.99	4.123	2.87
			0.986	5.2	3.02	4.532	3
			0.87	3.7	3.1	4
			1
			0.786
			1.1
			0.934
			1.2
		Fibrotic area was quantified in therapeutic treatment of the TAC mode using miRNA mimics. Each value represents an individual animal.

## Sheet: Figure 4D
			Sham	TAC
			Ctrl-miR	Ctrl-miR	miR-574-3p	miR-574-5p	miR-574-5p&3p
			45.29	9.52	29.33	28.28	27.31
			48.02	22.46	29.05	30	40.99
			47.83	25.8	32.14	33.14	30.66
			45.85	14.95	22.44	20.26	32.99
			46.63	18.18	28.24	22
			46.55
			48.04
			47.25
			46.89
			47.12
		Fractional shortening (FS%) in therapeutic treatment of the TAC mode using miRNA mimics. Each value represents an individual animal.
