# Supplementary material for: MicroRNA‐574 regulates FAM210A expression and influences pathological cardiac remodeling
Source: EMBO Mol Med. 2020 Dec 28;13(2):e12710. doi: 10.15252/emmm.202012710 (PMC7863409; doi:10.15252/emmm.202012710)
Supplement: Supplementary file 9 — Source Data for Figure 6 [file EMMM-13-e12710-s007.zip]

Archive with 1 entries (1 files):
- Figure 6.pptx
