# Supplementary material for: MicroRNA‐574 regulates FAM210A expression and influences pathological cardiac remodeling
Source: EMBO Mol Med. 2020 Dec 28;13(2):e12710. doi: 10.15252/emmm.202012710 (PMC7863409; doi:10.15252/emmm.202012710)
Supplement: Supplementary file 10 — Source Data for Figure 7 [file EMMM-13-e12710-s008.zip]

Archive with 3 entries (3 files):
- Figure 7.xlsx
- __MACOSX/._Figure 7.xlsx
- Figure 7.pptx
