# Supplementary material for: MicroRNA‐574 regulates FAM210A expression and influences pathological cardiac remodeling
Source: EMBO Mol Med. 2020 Dec 28;13(2):e12710. doi: 10.15252/emmm.202012710 (PMC7863409; doi:10.15252/emmm.202012710)
Supplement: Supplementary file 10 — Source Data for Figure 7 [file EMMM-13-e12710-s008.zip › Figure 7.xlsx]

## Sheet: Figure 7C
								Distance	EF-Tu	FAM210A	Mitotraker
								0	2.667	3.6667	15
								1	21.449	3.5069	14.2025
								2	13.833	3.2931	12.1299
								3	8.491	3.1939	11.956
								4	13.566	3.3946	10.1265
								5	26.692	3.6565	10.3544
								6	6.219	3.3623	12.0373
								7	18.888	3.8844	14.825
								8	19.263	4.1889	16.9047
	Colocalization quantification for Figure 7C bottom panel.							9	6.601	5.3443	18.4628
								10	11.289	6.2729	19.0452
								11	19.605	10.7515	24.4833
								12	21.774	13.3474	28.2655
								13	47.941	17.4182	39.9414
								14	53.484	25.415	49.1711
								15	53.275	39.2524	55.9526
								16	68.423	52.2668	56.4708
								17	85.6	55.9586	52.2826
								18	88.226	54.0782	56.9536
								19	71.653	59.9277	60.0568
								20	70.377	71.627	59.8208
								21	110.664	55.5068	60.0321
								22	110.14	44.4649	61.5807
								23	80.96	43.1304	54.5394
								24	77.489	50.5721	62.8544
								25	46.85	69.6403	83.898
								26	70.112	72.0074	82.3261
								27	118.904	65.3937	83.3769
								28	127.879	52.8231	76.9846
								29	95.244	45.5239	65.1859
								30	71.136	56.9185	59.4893
								31	88.03	70.8816	65.5109
								32	107.05	70.5034	72.5103
								33	129.778	51.5421	77.4884
								34	144.058	28.384	72.0651
								35	117.63	17.085	55.2742
								36	64.854	18.0782	42.7235
								37	64.665	24.0706	40.7888
								38	60.158	36.3168	48.9146
								39	45.21	48.5719	61.5651
								40	121.575	49.5806	69.8621
								41	89.811	41.5684	49.1076
								42	64.495	40.898	42.2647
								43	49.615	46.3411	45.1719
								44	63.053	47.8471	52.8377
								45	97.912	44.3203	58.4269
								46	84.153	54.399	53.1014
								47	85.475	67.2135	48.9073
								48	105.039	67.6873	57.5008
								49	124.34	59.8333	56.5225
								50	129.222	48.7609	47.0258
								51	105.069	42.8989	38.1286
								52	100.876	38.247	44.3484
								53	83.761	33.354	48.6175
								54	86.055	21.7179	44.3344
								55	74.757	20.617	37.6446
								56	59.662	20.1769	39.1367
								57	56.815	26.7654	50.1182
								58	63.447	32.4909	55.0877
								59	61.8	32.3122	52.0351
								60	69.827	26.1762	43.2959
								61	54.532	22.899	30.2648
								62	55.524	27.3557	27.9137
								63	49.868	30.9762	29.6713
								64	47.138	30.7997	35.6669
								65	61.93	32.6701	42.8926
								66	83.556	35.5741	50.9634
								67	63.443	33.1061	50.1124
								68	74.318	28.117	55.1172
								69	116.932	31.1735	56.2712
								70	88.192	33.3469	51.4747
								71	73.113	29.9381	47.4126
								72	58.413	22.1143	43.0489
								73	61.759	15.9742	32.883
								74	49.495	24.6202	29.402
								75	42.422	29.9524	26.6885
								76	49.876	25.5791	23.1876
								77	42.362	17.2449	16.583
								78	36.103	7.1803	12.5672
								79	53.811	4.5603	10.9372
								80	27.069	3.5155	10.991
								81	13.245	3.4476	9.509
								82	14.545	3	9.3127
								83	7.063	3	9.181
								84	13.521	2.9728	8.6594
								85	2.253	2.8024	6.8305
								86	12.393	2.8163	6.4225
								87	9.47	2.905	6.9874
								88	6.593	3	6.2379
								89	2.158	2.8061	6.0603
								90	11.928	2.8163	5.2612
								91	9.672	2.7075	5.2921
								92	1.452	2.5374	5.3093
								93	1.56	2.3435	6.913
								94	0.152	2.4806	5.586
								95	4.756	2.4978	5.4257
								96	3	2.5096	5.1375
								97	7.322	2.6667	5
