# Supplementary material for: MicroRNA‐574 regulates FAM210A expression and influences pathological cardiac remodeling
Source: EMBO Mol Med. 2020 Dec 28;13(2):e12710. doi: 10.15252/emmm.202012710 (PMC7863409; doi:10.15252/emmm.202012710)
Supplement: Supplementary file 11 — Source Data for Figure 8 [file EMMM-13-e12710-s009.zip › Figure 8.xlsx]

## Sheet: Figure 8A
			FAM210A expression
			Ctrl-miR	miR-574-5p	miR-574-3p
			1.05	0.77	0.83
			0.96	0.76	0.92
			1	0.78	0.76
		Relative FAM210A expression in human AC16 cardiomyocyte cells transfected with Ctrl-miR, miR-574-5p or miR-574-3p. Each number represents a biological replicate.

## Sheet: Figure 8B
				FAM210A expression
				Anti-Ctrl-miR	Anti-574-5p	Anti-574-3p
				0.9	1.32	1.11
				0.8	1.32	1.23
				1.08	1.21	1.14
				1.04	1.48	1.15
		Relative FAM210A expression in AC16 cells transfected with Anti-Ctrl-miR, Anti-574-5p or Anti-574-3p. Each number represents a biological replicate.

## Sheet: Figure 8E
					Veh., NC-miR	ISO, NC-miR	ISO, 574-3P	ISO, 574-5P
					27	7	16	18
					25.93	8	18	15
					30.34	12.4	25	16
					13.88	11	23	12
Mitochondrial membrane potential in AC16 cells treated with ISO with overexpression of miR-574-5p/3p. Each value represents normalized intensity from one cell.					35	15	19	13
					26.88	16	16	14
					31.37	8	10	15
					22.88	9	9	17
					16.91	10	10	9
					23.93	12	18	8
					21.78	10	25	10
					15.31	12.4	27	9
					38.59	13.5	28	8
					12.93	20	20	7
					10.51	16	20	9
					10.78	13	21	19
					14.15	8	16	21
					14.49	9	18	21
					15.25	10	19	19
					14.91	14	20	15
					18.74	15	23	20
					18.55	10	15	19
					20.21	9	18	17
					15.7	8	7	12
					13.8	7	8	13
					15.62	6	9	14
					25.87	15	10	15
					17.77	18	19	16
					18.22	11	15	17
					28.99	16	17	18
					34.98	12	19	19
					23.48	19	20	23
					21.44	9	18	30
					18.73	7	19	10
					44.09	8	20	20
					26.39	9	20	19
					22.05	20	15	6.7
					16.78	6	17	8.9
					11.85	7	12	9.7
					16.48	8	18	9.6
					14.05	9	11	14
					35	12	9	15
					29	10	8	23.66
					16.76	7	6	20
					16.27	8	7	21
					12.93	6	8	18
					19.45	5	10	19
					12.87	10	14	13.44
					17.05	15	16	15.6
					13.3	10	17	15.8
					19.93	13	18	17.9
					23.93	12	19	17.3
					17.49	15	20	12.4
					16.05	12	12	13.7
					30	8	20	10.9
					27	6	19	11
					27	5	12	25
					14.39	14	9	20
					22	13	10	17
					19	10	12	25
					20	11	15	27
					26	12	14	16
					30	13	16	17
					27	14	12	20
					38	10	10	18
					23	9	10.1	16
					25	9.6	14	16
					26	10	14	17.2
					31	11	16	15
					17	12	17	13.2
					19	13.2	17.64	16
					20	15.08	19	18
					23	12	20	19
					25	10	21	22
					26.8	11.21	23	24
					26.1	10	26	25
					20	7	19.2	26.1
					17	9	20	20
					16	10	16	21.1
					19	11	17	17
					23.3	13.2	15	18
					31	8	13	19
					36	9	12	22
					37	15	10	23
					38	16	8.5	20
					21	10	9	17
					23	9	8.1	18
					21.07	9.5	16	15
					17	9.8	17	16.84
					18	11	19	19
					19	12	15.3	20
					19	13	18.3	14
					20	14	12.6	16.17
					23	16.2	15.3	18
					24	12	13.2	19
					25.1	10	14.2	20
					26	7.1	16.1	21.1
					27	8	15	17
					29.1	8.9	12	16.7
					17.82	10	13	18.19
					16.9	11	14	16
					20	12	10	20
					25	13	11	21.4
					25	14	14	17
					27	15	14.65	16.82
					21	16	15	14.2
					33	11	11	14.2
					28	10	12.3	12.8
					26.05	8	10.87	17.2
					22	6	11.2	19
					23	9	10.1	20
					20	8.9	16.18	21
					27	15	10	19.7
					16	12.2	13	14.2
					17.3	10.5	16	13.16
					17.83	10.3	17	10
					15	11	19	16
					18	12	22	10.1
					23.3	13	20	8
						10.2	23.5	8.6
						6.7	22	9
						6.1	21.4	10
						8	18.19	11
						9	16	12
						10	14	13
						12	13	15
						14	17	16
							19	16
							16.5	17.3
							13	12
							19	10
							21
							15.15

## Sheet: Figure 8F
		Veh., Ctrl-miR	ISO, Ctrl-miR	ISO, 574-3p	ISO, 574-5p
		12.8	7.65	11	7.98
		15.24	7.12	10.67	8
		14.3	6.86	9.76	9.54
		13.21	6	9	8.76
		ATP production in AC16 cells treated with ISO with overexpression of miR-574-5p/3p. Each value represents a biological replicate.

## Sheet: Figure 8G
					WT		KO
					Veh.	ISO	Veh.	ISO
					65	40	65	30
					67	43	63	33
					70	46	64	35
					65	45	62	30
Mitochondrial membrane potential in ACMs isolated from WT or miR-574 KO mice under ISO treatment. Each value represents normalized intensity from one ACM.					60	43	66	36
					57	40	62	32
					64	37	60	30
					65	38	63	30
					63	39	62	33
					63	40	64	30
					64	42	60	31
					66	45	62	32
					60	36	61	34
					63	39	63	35
					64	39	64	33
					67	40	65	32
					68	40	61	31
					62	42	62	30
					63	41	60	31
					63	46	62	34
					65	45	63	35
					66	38	61	36
					67	39	60	32
					62	40	62	36
					64	42	61	37
					65	40	60	36
					63	37	64	33
					66	46	60	34
					59	47	66	32
					62	40	59	31
					68	42	65	29
					62	41	59	35
					63	40	60	35
					67	43	65	34
					68	46	61	30
					56	50	53	26
					50	51	52	27
					57	52.2	55	28
					61	36	56	29
					62.1	37	57.88	33
					59	39	52	30
					47	40.74	47.83	31
					44	36.26	71	35.28
					43.2	30	78.1	41
					40	52	61	32
					42	40	60	30
					41	37	59	27
					45	41	66	29.8
					67	43	67	29.17
					71	33	68.19	30
					59	36	70	31
					50	38	71	30
					53	39.27	72.15	33.18
					43	42	70	31
					42	43.28	66	30
					76	50.2	61.26	26.79
					78.2	51.17	50	20.18
					71	37.28	52	31
					62	30	53.17	33
					60.2	32	55	37
					61	29	56.17	38
					60	38	58	26
					66	39	59	26.18
					68.1	40	61	16
					69.1	41	63.6	19.8
					70	42.1	53.19	22
					71	40	50	23
					72	36	45.16	24.26
					64	35	47.18	27
					60.98	39.8	40	29.17
					60	35	52.9	18
					61	37	40	18.04
					54	39	61	25
					55	42	66	27
					56	42	62	28
					50	40.2	64	19
					39	41.06	64	23
					52	43	69.32	24
					43	44.16	71	22
					40	45.6	70.18	20
					61	48	67	21
					66.3	49	81	25
					61	50	80	26
					51	51	78	27
					52	50	76.18	28
					53.2	51	60	29.3
					50	52	54	30
					56.7	47	53.2	33
					50	41	50	32
					51	40	51	33
					50.2	36.77	52	34.15
					51	40	53	30.18
					56.7	42	53	30.17
					59	29	59.7	31.7
					60	40	60	30
					61	17	61	30.17
					62.15	18	64	26
					66	19	65.8	25
					75.3	20	70	24.15
					70	33	50	20
					63	37	55	21
					61	37.39	53	23
					60.87	40	53	25.16
					62	42	56.7	27.24
					63	42.28	60	26.69
					60.99	50	61	20
					60.13	55	62	21
					66	51	65	23.16
					68	27	66	20.7
					63	33.45	67	24
					61	36	68	25.7
					63.2	38	42	20.7
						39	40.2	23
						42	37	25
						40.1	43	26.18
						37	45	20
						38	65	19.7
						39.9	61.9	20
						36	60	29.9
							61	22.24
							50	27
							53	30
							46	31
							47	36.66
							49	33
							67	35
							60	37.6
							63	39.18
							62.29	40
							64	30
							63	31
								32
								33.7
								34
								28
								29
								26.17

## Sheet: Figure 8H
		WT		KO
		Veh.	ISO	Veh.	ISO
		14.6	8.7	14.7	5.6
		14.6	7.8	15	6.3
		15.4	6.9	15.6	6
		14.7	9	14.7	5.3
		15	8.2	13.7	5.2
		ATP production in ACMs isolated from WT or miR-574 KO mice under ISO treatment. Each value represents a biological replicate.

## Sheet: Figure 8J
					FAM210A						ND1						NDUFS1
					Sham		TAC				Sham		TAC				Sham		TAC
					WT	KO	WT	KO			WT	KO	WT	KO			WT	KO	WT	KO
					16	15	25	27			17.9	13	34	44			18	20	24	26
					16	20	26	28			18	14	29	43			19	22	21	23
					17	15	26	19			19	16	36	38			20	24	23	24
					18	18	25	25			22	16	33	46			16	17	22	22
Flurescence intensity (AU) was measured in tissue sections stained with indicated antibodies.					19	19	23.2	29			21	17	37	50			17	18	20	20
					15	17	25	30			17	18	40	36			22	19	17	17
					15	19	23.2	31			18	12	27	30			23.9	20	20	18
					15.87	19	20	32			23	25	28	20			17	22	20	16
					19	17	22	33			21	23	30	34			15	24	17	19
					18.98	18	19	19			18	24	33	27			15	20	19	12.6
					17	19	18	20			17	25	32	29			14	17	13.3	20.2
					12.87	18	20	19			23	22	33	30			13.2	12	12.5	22.1
					13.4	20	23.2	23			19	23	38	53			12.4	13.3	10.76	23.4
					15.6	17	25	24			16	21	39	34			10.3	12.2	10.98	20
					17.86	19	21	25			13	17	38	35			11.9	11.21	13.5	19
					14.98	16	23.2	30.7			13	17	30	38			10.8	12.32	14.67	18.79
					12.25	14.2	20.1	22			18	13.8	37	38			13	13.76	17.89	18.97
					17	16	21.2	17			19	14.7	28	39			14.3	12.86	18.97	17.89
					15	18	23	30			20	15.5	23	40			15	14.2	19.89	20.67
					20	19	24	28			21	16.8	25	33			18	13.2	22.32	22.2
					18	20	25	29			22	19	26.7	34			17	14.2	14.23	23.31
					19	22.2	26	30			21	20	22.4	37			20	17	19	25.7
					20	19.8	20	27			15	22	22.65	35			21	18	18.7	12
					17	15	20.3	28.8			12	23	23.54	33			23	18.8	15.67	10
					13.76	15	19	27.98			10	24	27	50			18	18	14.67	17.6
					13.54	18	20	22			11	17	28	49			18	19	12.88	13.5
					12.2	14	21	25			13	18	29	49			12	20	18.9	12.4
					14.3	13	27	27			15	20.1	39	48			13	21	20	13
					12	15	25	29			16	14	48.54	53.21			15	20	22	14
					13	16	20	28			10.7	16	49.63	41.04			16.99	16	24.29	16
					14.6	18	23	31			12.18	17	58.66	29.78			12.15	15	21.34	17
					13	19	27	35			16	18	49.8	30.26			10	17	18.4	18.1
					11	20	28.9	39			17	13	45.46	35.54			17	12.22	20.34	18
					13	21	29	41			18.3	14.33	47.81	36.03			16	25.1	26.93	19
					12.17	23	22	40			15	16.2	49.43	41.13			15.4	12	24.48	20
					15	15	27	37			10.2	19.2	46.57	41.33			13	13.11	26.22	21
					16	14	31	36			12.6	24	44.86	33.33			14	15.2	22.2	23
					17	13.88	32	34			11.2	17	46.48	36.83			16.4	16.2	23.67	25
					12	10	36	33			10.2	18	45.18	30.71			10	13.1	22.73	19
					9.9	17	37	35			14	17	47.72	28.88			13.4	20	21.67	21
					10	18	35.27	36.8			19	12	46.16	27.68			15	21	21.22	22
					11	18.2	30	30			19.7	10	43.51	27.56			16	16	30.41	17
					12.14	20	31	31			21.1	19.4	46.92	38.92			12.2	13	21.25	18
					15.17	21	30	30			20	14	51.21	32.64			14	15	22.9	19.3
					16.15	23	33	36.78			22	13	44.58	38.62			12.5	15	25.09	20
					17.2	24	31	28			23.4	11	44.31	40.34			10	16	12	21
					10	26	32.15	27			25	11.4	42.13	35.41			14	10	13	14
					13.2	20	36.17	36.18			26	14.3	35.53	47.54			16.2	8	14	12
					14.6	17	30	35			17	17.3	28.97	30.86			8.16	7.4	15	15
					16	18	31	30			18.9	15.6	31.77	27.18			12	19.21	10.33	16
					17	19	22	28			14	12.2	29.27	32.09			13	21	9.6	12
					18.8	19.87	23.88	28.9			13	10.63	26.63	40.41			14	20	12	10.2
					20	12	20.17	27.8			15	9	29.83	30.61			15	17	18	12
					21	15	21	29			16.1	9.3	31.32	30.22			16	19.6	15.16	13.16
					26	16	20.1	33			10	9.1	21.74	33.54			20	12	17.2	14.2
					27.16	12.3	17	39.1			9.8	8.7	33.95	30.2			17	14	18.3	11
					10	12.8	18	40			10	10	30.79	40.16			16	13.2	21	10.2
					11	10	19	41			12	12	34.52	37.57			15	10	23	11
					12.1	9.13	22	42			10.7	15.1	38.25	48.33			12.16	11	26	13.2
					13	10	32	43			12	15.84	31.65	44.23			10	13.2	12	12.6
					14	14	30	30			14	10	23.17	35.84			17.2	12	14	10.2
					16	15	31	36			15	11	24.12	43.01			10	10.2	10.2	13.2
					15	16	33	37			16	12	25.38	39.31			7	13.2	10.6	14.55
					14.28	10	29	28			17.8	14	33.04	40.64			9	15.2	13	10.17
					12	11	28	27.94			20	16	26.43	47			11	17	12	10
					10	20	27	20			21	16.22	32.18	27.42			16	18	13	11
					17	19	28.29	21			18	17	37.49	34.67			10	19	14	9
					16	17	30	23.24			19	18	36.1	36.21			13.22	23	15.3	8.5
					20	16	26	22			16.6	19	25.53	43.19			16	24	11.2	9.12
					21.15	16.17	27	25			17.8	13	37.11	28.47			18	12	14.5	12.2
					20	14	28	26.18			19.7	14	25.79	30.73			21	10	16.3	20
					16	13	23	29			20	16	30.59	31.58			14	11	21	16
					17.18	10	26	28.29			21	15	12.58	35			22	12	19	17
					12	15	25.28	25			20	12.8	24.96	36			23.6	10	10	18
					16	16	20	26			14	13	11.32	37.8			20	9.4	12	15
					17	18	21	27			15	14	25.73	39			22	12	13	14
					19	17	26	29.63			13.16	16	28	41			18	11	14	12.91
					20	20	27	30			10	18.2	25.23	40			18	10.2	15	10
					12.16	21	28	31			18.9	16.27	25.62	42			18.6	7.4	11	14
					15.2	23	19	32.18			20	14.2	36.29	40.1			19	6.7	12	17
					15.16	20	17.99	33.2			21	13.2	24.27	36			22	10	10.3	20
					18	19	15	30.46			20.7	20	33.04	37.8			21	11	11	21
					21	18	17	34			14	13.11	29.12	30.13			23.5	12	12.13	17
					22	17	18	36			16	10.2	33.68	47			20	13	12.15	16.44
					23	20	19	30			16	12	42.31	28			21	14	10	12.39
					25.17	21	20	28			17.8	13	37.06	37.9			15	15	9.8	8.7
					18	23	21	27.6			19	14	49.07	39			12	16.2	7.9	12.11
					19.3	22	22.13	26.72			10	15	44.18	45			13	10	10	15
					15	18	27.16	20			9	17.3	60.42	37.8			10	11	10.2	16.17
					16	16	23.15	27			9.2	13.16	60.67	44			16	10.5	22	18.19
					17.98	15.17	20	29			10.22	10	49.62	45			12.11	10.11	23.22	20
					21	12.1	16.18	33.66			11	11	50.36	46			12.7	10.31	27.3	21
					20	14	20	37			13.2	16	43.24	37.8			13	33	18.9	18.7
					22	15	21	38			15	17	41.34	40.2			14	31	15.16	17.2
					23	17.2	20	49.2			16	21	52.55	34			15	18	14.17	16.19
					24	12	21	42			18.3	19.2	30.73	37.8			16	22	19.7	12
					18	13	25	41			19	15	38.61	32			12.08	30	16.17	13
					16	16.2	26	43			20	16	44.93	30.18			19	16.79	19.33	11
					14.6	10.2	20	44			21	18	49.47	53.2			17	14	16.69	14
					15	11.2	21	36			16	19	52.43	36.7			23	15.2	21	10
					13	12	26.17	40			16.7	20	57.34	42			26	13	20.19	12
					21	13	20	41			16.22	21	56.64	45			24	19	25.15	19
					20	14	21	42			15	25	39.1	52			18	28	21.14	22
					22	16.17	22	43			13	26	34.03	53.63			19	25	24	23.56
					14.2	20	20	30			11	12	33.7	50			17	22	26.17	20
					17	21	18	36			10.66	13	36.85	42			16.82	21.2	28	21
					19	14	19	30			16	10	40.78	45			15.2	17	28	20
					10.66	12	24	35			17	9	38.73	47			19	16.17	16	25
					11	10	26	37			18	9.7	38.15	48			20	22	17	26.17
					12	23	29	30			19	10	36.66	46			21	21.2	18	23.16
					13	27	29.9	38.99			20	11	27.38	35			23.25	19.7	22	23.21
					15	24	30	20			21	11.44	25.49	42			16.17	13.2	14	26
					16.8	29	31	27			14	13.29	26.75	40			17	15	16.2	27.19
						23	30	25			13.7	12.63	53.84	41			16	16.17		22
						10	31.17	26			12.3	12.58	47.07	28			19.99	16.23		21
						29	30	27.55			10	10.5	45.63	49			15.3	18		20.16
						14	31	37			11	10.2	37.63	36			16.2	19		21.43
						15	29	30			12.2	12	36.59	57.88			17	20		25
						16.9	25	33			10.5	13.1	52.91	40			18.4	21		25.17
						31	26	37.69			11.2	10.5	66.29	53.2			12.34	22		27
						31	22	30.55			10.3	19	36.58	49.7			10	23.1		20
						31	23	26.18			16.2	22	35.94	39.2			15	10		20
						13.23	30	29.18			10.2	26	49.57	30.8			14	11		21
						29	33	42			14.16	24.25	38.39	31			12	12
							20	40			16.7	20	30	35.17			10.55
							18	37			13.4	18	17	33			17.9
							19.7	39.99			13.7	17	27.12	31.08			12.2
							31	31			12	17	21	30			10.7
							33	30			11	13	29.65	39			12.14
							34	30			10	11	34.05	44			12.13
								28			10.2	25	35.81	47.06			18
								30			11	19	25.03	34			19
								44			14.27	20	35.95	35.8			22
								39			15.8	12.6	37.67	42			24
								36			18	21	24.53	39			26
								37			22	17	16.16	36			19
								51			27	10	14.86	38.7			18.7
											26	11	19.37	40			16.4
											24		15.17	41.3			19.3
											22		9.36	33.29			22
											26.4		21.09	36.27			23
											20			39			24
														45.28			24
														42			26
														42			27.2
														38
														39
														30
